# Supplementary material for: The association between flagellin producers in the gut microbiota and HDL-C level in humans
Source: Front Microbiomes. 2023 Nov 9;2:1287369. doi: 10.3389/frmbi.2023.1287369 (PMC12993611; doi:10.3389/frmbi.2023.1287369)
Supplement: Supplementary file 2 [file Table_1.xlsx]

## Sheet: Supplementary Table 1
Supplementary Table 1. Comparison of females and males from the 500FG cohort.
	Female (n = 193)			Male (n = 154)
Parameter	Mean ± S.D.	Range	90th percentile	Mean ± S.D.	Range	90th percentile	P value
Age	26.64 ± 12.01	18 – 70	49.6	28.33 ± 13.08	18 – 70	52.2	0.011 *
BMI (kg/m2)	22.09 ± 2.54	17.37 – 33.02	24.96	23.43 ± 2.81	15.10 – 34.42	26.59	9.20 × 10-8 *
HDL-C (mM)	1.545 ± 1.195	0.207 – 9.752	2.437	0.901 ± 0.587	0.167 – 3.036	1.71	5.74 × 10-14 *
LDL-C (mM)	1.304 ± 1.029	0.090 – 8.881	1.989	1.174 ± 0.825	0.052 – 4.887	2.213	0.054
VLDL-C (mM)	1.201 ± 1.176	0.158 – 11.611	2.227	1.342 ± 1.012	0.127 – 8.156	2.382	0.010 *
TC (mM)	1.425 ± 1.544	0.211 – 16.052	2.43	1.128 ± 0.893	0.188 – 6.065	2.191	0.005 *
HDL-TG (mM)	1.470 ± 1.323	0.213 – 8.858	2.723	0.980 ± 0.623	0.092 – 3.694	1.685	8.14 × 10-5 *
LDL-TG (mM)	1.558 ± 1.240	0.152 – 10.417	2.9	0.907 ± 0.649	0.142 – 4.033	1.735	8.84 × 10-12 *
VLDL-TG (mM)	1.119 ± 0.882	0.125 – 6.530	2.183	1.382 ± 0.976	0.222 – 6.294	2.611	0.001 *
TG (mM)	1.216 ± 1.045	0.181 – 7.252	2.203	1.284 ± 0.969	0.179 – 6.751	2.528	0.115
*P < 0.05, Mann-Whitney U test
