# Supplementary material for: The association between flagellin producers in the gut microbiota and HDL-C level in humans
Source: Front Microbiomes. 2023 Nov 9;2:1287369. doi: 10.3389/frmbi.2023.1287369 (PMC12993611; doi:10.3389/frmbi.2023.1287369)
Supplement: Supplementary file 3 [file Table_2.xlsx]

## Sheet: Supplementary Table 2a
Supplementary Table 2a. Bacterial species positively correlated with HDL-C level in females of the 500FG cohort
	HDL-C			LDL-C			VLDL-C			TC			HDL-TG			LDL-TG			VLDL-TG			TG
Species	r value	P value	q value	r value	P value	q value	r value	P value	q value	r value	P value	q value	r value	P value	q value	r value	P value	q value	r value	P value	q value	r value	P value	q value
Adlercreutzia equolifaciens	0.0294192	0.703328	0.974642	-0.00172811	0.982156	0.982156	0.00233042	0.975939	0.975939	0.0452711	0.557735	0.86857	0.0887672	0.249684	0.915566	0.0279974	0.717039	0.979643	0.0559539	0.468615	0.835356	0.0612236	0.426336	0.873989
Alistipes finegoldii	0.0577307	0.454589	0.974642	-0.111242	0.148681	0.831113	-0.0325056	0.673897	0.975939	-0.0569999	0.460329	0.86857	0.0471863	0.541176	0.915566	-0.115358	0.134135	0.979643	0.0355678	0.645177	0.912147	0.0113312	0.883059	0.932587
Alistipes putredinis	0.116344	0.130819	0.813077	0.0261668	0.734825	0.982156	0.0329793	0.669422	0.975939	0.0356266	0.644632	0.86857	0.0335696	0.663862	0.915566	0.00510365	0.947336	0.979643	0.00252303	0.973951	0.973951	-0.00908165	0.906155	0.932587
Alistipes shahii	0.0673662	0.38274	0.974642	-0.0780749	0.311534	0.831113	-0.0279012	0.71797	0.975939	-0.0280532	0.716499	0.86857	-0.0246021	0.750141	0.915566	-0.0999204	0.194825	0.979643	-0.0601995	0.435495	0.835021	-0.0820396	0.28609	0.873989
Anaerostipes hadrus	0.0173083	0.822739	0.974642	-0.0873448	0.257382	0.831113	0.00329386	0.965997	0.975939	-0.0211942	0.783831	0.86857	0.00604071	0.937684	0.961126	-0.0267418	0.729222	0.979643	0.0713119	0.355429	0.835021	0.0553648	0.471999	0.879634
Bacteroides caccae	0.00938455	0.903327	0.974642	-0.0771127	0.317554	0.831113	-0.0502935	0.514839	0.975939	-0.047056	0.542295	0.86857	0.0286847	0.710399	0.915566	-0.00801065	0.917426	0.979643	-0.140354	0.0679203	0.653509	-0.118641	0.12222	0.873989
Bacteroides dorei	0.0146993	0.849112	0.974642	-0.15718	0.0406581	0.831113	-0.203014	0.00792702	0.325008	-0.136852	0.075149	0.86857	0.0412554	0.593229	0.915566	-0.0206096	0.789652	0.979643	-0.0296787	0.700835	0.924866	-0.0380962	0.620813	0.902982
Bacteroides vulgatus	0.103678	0.17848	0.813077	0.0860949	0.26428	0.831113	0.142539	0.0637034	0.602745	0.118264	0.124542	0.86857	0.04576	0.553485	0.915566	-0.00197161	0.979643	0.979643	0.0670754	0.384802	0.835021	0.0726752	0.344847	0.873989
Barnesiella intestinihominis	0.0770617	0.317875	0.970188	-0.0395103	0.608966	0.982156	-0.0163329	0.832577	0.975939	-0.0787584	0.307304	0.86857	-0.00959304	0.90119	0.958426	-0.018076	0.815014	0.979643	-0.0118303	0.878307	0.924866	-0.00951895	0.901659	0.932587
Bifidobacterium longum	0.0329825	0.669392	0.974642	-0.0497713	0.519218	0.982156	-0.0721627	0.349703	0.975939	-0.080755	0.295165	0.86857	-0.03522	0.648414	0.915566	-0.0965222	0.21052	0.979643	0.0179562	0.816218	0.924866	-0.0291826	0.704767	0.902982
Bilophila wadsworthia	0.0187702	0.808045	0.974642	-0.0347835	0.652486	0.982156	0.050994	0.508994	0.975939	0.00844309	0.912985	0.912985	0.109426	0.155467	0.915566	0.0387169	0.616181	0.979643	-0.0133927	0.862385	0.924866	0.0402862	0.600864	0.902982
Blautia wexlerae	0.0749612	0.331284	0.970188	0.0941719	0.221893	0.831113	0.0111063	0.885703	0.975939	0.0880266	0.253672	0.86857	-0.0232248	0.763704	0.915566	-0.00817847	0.915702	0.979643	-0.0819116	0.28828	0.738718	-0.0189892	0.805282	0.926067
Collinsella aerofaciens	0.0555782	0.471611	0.974642	0.0025127	0.974057	0.982156	0.0668499	0.386406	0.975939	0.0262261	0.734246	0.86857	0.193063	0.0116544	0.477831	0.0557853	0.469957	0.979643	0.0944741	0.220407	0.653509	0.1205	0.116436	0.873989
Collinsella intestinalis	0.044041	0.568499	0.974642	0.0484474	0.530407	0.982156	0.116692	0.129662	0.756998	0.0600307	0.436786	0.86857	0.128377	0.0952384	0.915566	0.0177121	0.818673	0.979643	0.112025	0.145826	0.653509	0.138886	0.0700412	0.873989
Collinsella stercoris	0.00403543	0.958347	0.984987	0.0995891	0.196316	0.831113	0.0372965	0.62919	0.975939	0.0801749	0.298659	0.86857	0.0757722	0.326065	0.915566	0.0752218	0.329601	0.979643	0.0425306	0.581847	0.873404	0.0720622	0.348943	0.873989
Coprococcus catus	0.00145388	0.984987	0.984987	-0.0138816	0.857414	0.982156	-0.00893978	0.907888	0.975939	0.0140736	0.855463	0.899333	0.118185	0.124794	0.915566	-0.0376914	0.625561	0.979643	0.011094	0.885828	0.924866	0.0295165	0.701549	0.902982
Coprococcus comes	0.0188614	0.80713	0.974642	-0.0274023	0.722805	0.982156	0.034966	0.650782	0.975939	-0.0244838	0.751303	0.86857	-0.00857084	0.911674	0.958426	-0.00391204	0.95962	0.979643	0.0939176	0.22315	0.653509	0.0361361	0.638906	0.902982
Dorea formicigenerans	0.0333257	0.666157	0.974642	0.00608489	0.937229	0.982156	-0.0492023	0.524013	0.975939	0.0436581	0.571868	0.86857	0.0717041	0.352782	0.915566	-0.00685178	0.929338	0.979643	0.0459764	0.551609	0.869845	0.0380549	0.621192	0.902982
Dorea longicatena	0.0409892	0.595617	0.974642	-0.082806	0.28303	0.831113	0.00400815	0.958629	0.975939	-0.0831567	0.280989	0.86857	-0.0614635	0.4259	0.915566	-0.0275909	0.720975	0.979643	0.139426	0.0697782	0.653509	0.0329864	0.668428	0.902982
Eubacterium eligens	0.0523798	0.497533	0.974642	0.0760425	0.324337	0.831113	-0.00854079	0.911982	0.975939	0.0468862	0.543755	0.86857	-0.0746318	0.333419	0.915566	0.0188411	0.807333	0.979643	-0.0837573	0.277517	0.738718	-0.0617939	0.422032	0.873989
Eubacterium ramulus	0.135279	0.0785928	0.76816	-0.107178	0.164185	0.831113	-0.0159338	0.83661	0.975939	-0.0686986	0.373378	0.86857	0.0999728	0.19459	0.915566	-0.0693965	0.368531	0.979643	-0.0222021	0.773821	0.924866	-0.00872346	0.909841	0.932587
Eubacterium rectale	0.104096	0.176727	0.813077	0.0175503	0.820302	0.982156	0.0581626	0.451216	0.975939	0.112316	0.144776	0.86857	0.0736144	0.34007	0.915566	0.00597182	0.938393	0.979643	0.0608323	0.430677	0.835021	0.0656988	0.393246	0.873989
Eubacterium siraeum	0.0834438	0.279326	0.970188	0.129565	0.0921891	0.831113	0.120487	0.117566	0.756998	0.11375	0.139683	0.86857	0.0214204	0.781581	0.915566	0.147964	0.0541556	0.979643	-0.00948397	0.902308	0.924866	-0.018209	0.813132	0.926067
Eubacterium sp. CAG:38	0.00164637	0.983	0.984987	-0.089382	0.246407	0.831113	-0.0577866	0.454152	0.975939	-0.0374636	0.627654	0.86857	-0.0689713	0.371479	0.915566	-0.0583281	0.449926	0.979643	-0.0408942	0.596471	0.873404	-0.0627186	0.415107	0.873989
Eubacterium ventriosum	0.0148834	0.847245	0.974642	-0.0814815	0.290828	0.831113	-0.0189171	0.806572	0.975939	-0.0799383	0.300091	0.86857	0.0560888	0.467541	0.915566	-0.0785712	0.30846	0.979643	0.0187245	0.808503	0.924866	0.0567544	0.460933	0.879634
Faecalibacterium prausnitzii	0.0320124	0.678568	0.974642	0.0172247	0.823581	0.982156	-0.102235	0.184634	0.756998	-0.02225	0.773347	0.86857	-0.0330133	0.669102	0.915566	-0.101787	0.186573	0.979643	-0.112951	0.142503	0.653509	-0.0933433	0.224625	0.873989
Flavonifractor plautii	0.0467326	0.545077	0.974642	-0.0105257	0.89164	0.982156	0.105686	0.170172	0.756998	0.0318576	0.680037	0.86857	-0.0267021	0.729609	0.915566	0.0290216	0.707153	0.979643	0.124019	0.107112	0.653509	0.11399	0.137671	0.873989
Gemmiger formicilis	0.128981	0.093678	0.76816	-0.11243	0.144365	0.831113	-0.146346	0.05687	0.602745	-0.0596551	0.439666	0.86857	0.0745415	0.334006	0.915566	-0.0129663	0.866725	0.979643	-0.0994339	0.197018	0.653509	-0.0741998	0.334794	0.873989
Lachnospira pectinoschiza	0.107278	0.16379	0.813077	0.011095	0.885818	0.982156	0.0587967	0.446288	0.975939	0.00956142	0.901514	0.912985	0.099862	0.195087	0.915566	0.0759276	0.32507	0.979643	0.0955484	0.215181	0.653509	0.0929649	0.226518	0.873989
Odoribacter splanchnicus	0.037068	0.631294	0.974642	-0.00425432	0.95609	0.982156	-0.137624	0.0735055	0.602745	0.0401503	0.603173	0.86857	-0.0388798	0.614697	0.915566	-0.0123475	0.87303	0.979643	-0.217239	0.00443251	0.0908665	-0.168132	0.0279381	0.572731
Oscillibacter sp. 57_20	0.0256922	0.73946	0.974642	0.0487001	0.528262	0.982156	-0.158259	0.0392814	0.602745	0.0305119	0.692855	0.86857	-0.0804405	0.297056	0.915566	-0.0338368	0.661351	0.979643	-0.223996	0.00332035	0.0908665	-0.181922	0.0172472	0.572731
Parabacteroides merdae	0.0771769	0.31715	0.970188	0.0335067	0.664453	0.982156	-0.037936	0.623318	0.975939	0.0636233	0.409791	0.86857	-0.0184616	0.811141	0.923799	0.0265493	0.731096	0.979643	-0.0157406	0.838564	0.924866	-0.00148364	0.984635	0.984635
Roseburia faecis	0.013005	0.866331	0.974642	0.0410407	0.595155	0.982156	0.0925839	0.229821	0.856605	0.0502655	0.515073	0.86857	0.0520512	0.500239	0.915566	0.03433	0.656727	0.979643	0.100333	0.192978	0.653509	0.0988724	0.198235	0.873989
Roseburia intestinalis	0.204812	0.00738027	0.302591	0.079488	0.302831	0.831113	-0.0261043	0.735435	0.975939	0.161767	0.0350718	0.86857	-0.0151169	0.844878	0.936217	0.0126383	0.870066	0.979643	0.0510151	0.508819	0.864716	0.034432	0.654812	0.902982
Roseburia inulinivorans	0.184315	0.016124	0.330541	0.0448229	0.561646	0.982156	0.0770622	0.317872	0.975939	0.10466	0.174379	0.86857	0.0765867	0.320876	0.915566	0.0315316	0.683134	0.979643	0.0585682	0.44806	0.835021	0.0438315	0.569193	0.902982
Ruminococcus bicirculans	0.0261857	0.73464	0.974642	0.0354889	0.645911	0.982156	0.0211121	0.784647	0.975939	0.0498757	0.518342	0.86857	0.021931	0.77651	0.915566	-0.0882704	0.252354	0.979643	0.0488177	0.527266	0.864716	0.0825438	0.283129	0.873989
Ruminococcus bromii	0.036029	0.640896	0.974642	-0.0163397	0.832508	0.982156	-0.02094	0.786361	0.975939	-0.0737086	0.33945	0.86857	0.0361425	0.639845	0.915566	-0.0187698	0.808049	0.979643	0.0240951	0.755125	0.924866	0.0252504	0.743046	0.913068
Ruminococcus lactaris	0.0760444	0.324325	0.970188	-0.0574451	0.456827	0.982156	0.0414746	0.591265	0.975939	-0.0440186	0.568696	0.86857	0.0348851	0.651537	0.915566	-0.0706013	0.360255	0.979643	0.0959973	0.213023	0.653509	0.0646021	0.401209	0.873989
Slackia isoflavoniconvertens	0.0704683	0.361163	0.974642	-0.0135604	0.86068	0.982156	-0.0429248	0.578349	0.975939	-0.0433927	0.57421	0.86857	-0.00174252	0.982008	0.982008	-0.0193969	0.801766	0.979643	-0.0235619	0.760377	0.924866	0.0238155	0.757179	0.913068
Streptococcus parasanguinis	0.129651	0.0919715	0.76816	0.0119083	0.877511	0.982156	0.107787	0.161787	0.756998	0.0279705	0.717299	0.86857	0.0888527	0.249226	0.915566	-0.00623523	0.935682	0.979643	0.122362	0.111921	0.653509	0.108692	0.157038	0.873989
Streptococcus thermophilus	0.0115517	0.881151	0.974642	-0.0482385	0.532184	0.982156	0.00711977	0.926581	0.975939	-0.0147286	0.848814	0.899333	-0.0360241	0.640941	0.915566	-0.00638062	0.934185	0.979643	0.0627401	0.416335	0.835021	0.0298631	0.698213	0.902982

## Sheet: Supplementary Table 2b
Supplementary Table 2b. Bacterial species negatively correlated with TG level in males.
	HDL-C			LDL-C			VLDL-C			TC			HDL-TG			LDL-TG			VLDL-TG			TG
Species	r value	P value	q value	r value	P value	q value	r value	P value	q value	r value	P value	q value	r value	P value	q value	r value	P value	q value	r value	P value	q value	r value	P value	q value
Adlercreutzia equolifaciens	-0.0214113	0.804583	0.855563	-0.0300578	0.72831	0.923996	-0.106543	0.216999	0.405137	-0.0255842	0.76665	1	-0.144713	0.0927806	0.44053	-0.0440085	0.61094	1	-0.0721757	0.401948	0.371849	-0.0688634	0.425677	0.263673
Agathobaculum butyriciproducens	-0.0578448	0.50355	0.787559	-0.117456	0.173249	0.743058	-0.0224808	0.795032	0.707464	-0.0689964	0.423052	1	-0.0561246	0.516345	0.81021	-0.112556	0.192012	1	-0.0737621	0.391655	0.371346	-0.0599531	0.488098	0.272414
Akkermansia muciniphila	-0.142133	0.0988143	0.421123	0.060831	0.481739	0.889397	0.119003	0.167618	0.391443	0.0259797	0.763149	1	0.0826858	0.33856	0.73678	0.00677926	0.937565	1	0.00190538	0.98237	0.589604	-0.0155705	0.857218	0.373249
Alistipes finegoldii	-0.121299	0.159509	0.540086	0.169966	0.0479011	0.489423	-0.00112032	0.989672	0.750652	0.106738	0.214445	1	-0.0874926	0.311129	0.720069	0.0867757	0.315125	1	-0.0382518	0.657198	0.490087	-0.0651147	0.451358	0.266657
Alistipes putredinis	-0.093322	0.279863	0.673243	0.13399	0.119903	0.66683	-0.0615574	0.47651	0.591751	0.0582951	0.498628	1	-0.126512	0.142198	0.540403	0.0158528	0.854658	1	-0.087811	0.30756	0.366063	-0.0946646	0.272972	0.242579
Anaerostipes hadrus	0.0458301	0.596243	0.814458	-0.0780559	0.366389	0.85947	-0.113752	0.1873	0.39765	-0.00929865	0.91412	1	-0.0829213	0.337182	0.735988	0.06351	0.462612	1	-0.101402	0.23838	0.359156	-0.0657091	0.44723	0.266196
Asaccharobacter celatus	-0.0366539	0.67182	0.83182	-0.00945652	0.912992	0.938424	-0.117523	0.173003	0.393261	-0.0157102	0.855418	1	-0.155978	0.0697816	0.381294	-0.041825	0.628763	1	-0.0854183	0.320978	0.36708	-0.0926335	0.283442	0.243262
Bacteroides caccae	-0.0969501	0.261508	0.658149	0.0268574	0.756277	0.9266	-0.105834	0.220091	0.405814	0.000545003	0.994957	1	-0.15798	0.0662262	0.373645	0.00728612	0.932908	1	-0.101312	0.238798	0.359209	-0.145976	0.0899357	0.210071
Bacteroides ovatus	0.0165413	0.84842	0.861996	-0.0360451	0.676964	0.9187	-0.130773	0.129138	0.374853	-0.0216705	0.801542	1	-0.068686	0.426872	0.779212	0.0341781	0.69283	1	-0.0690112	0.422952	0.382162	-0.0592195	0.493446	0.273199
Bacteroides thetaiotaomicron	0.048878	0.572014	0.808107	0.0741212	0.391116	0.867174	-0.121272	0.159603	0.388545	0.0653109	0.448301	1	-0.198591	0.0204655	0.223651	0.0730456	0.398045	1	-0.0383652	0.656246	0.489725	-0.0887324	0.304296	0.244493
Bacteroides uniformis	-0.0375189	0.664539	0.83029	-0.00136136	0.98745	0.942801	-0.0227542	0.792595	0.706828	-0.00113101	0.989535	1	-0.0837801	0.332185	0.733077	0.0205537	0.812263	1	0.00104141	0.990364	0.591563	-0.0170671	0.843661	0.369528
Bacteroides vulgatus	0.0727022	0.400273	0.746633	-0.0449077	0.603665	0.909719	-0.14791	0.0857135	0.342791	-0.0313574	0.71604	1	-0.231187	0.00676947	0.173343	-0.126318	0.142815	1	-0.184168	0.0312133	0.231714	-0.202283	0.0181915	0.117477
Bacteroides xylanisolvens	-0.0592641	0.493119	0.784036	0.0340723	0.693733	0.920509	0.0155069	0.857795	0.722938	0.0281203	0.744282	1	0.0170035	0.844237	0.874685	-0.0565355	0.513273	1	-0.0727953	0.397908	0.371655	-0.0564228	0.514115	0.27612
Barnesiella intestinihominis	-0.0427404	0.621264	0.82059	0.0610742	0.479985	0.889038	0.000515092	0.995251	0.751702	0.0392166	0.649118	1	-0.0644186	0.456221	0.790439	-0.0281025	0.745357	1	-0.0780583	0.364586	0.369897	-0.0904813	0.294825	0.243954
Bifidobacterium adolescentis	0.0231419	0.789143	0.853152	-0.0190758	0.825539	0.932342	-0.089733	0.298853	0.476185	-0.0103023	0.904892	1	-0.0323501	0.708494	0.854176	-0.0510926	0.554706	1	-0.126216	0.141652	0.339698	-0.110713	0.199438	0.235964
Bifidobacterium longum	0.148709	0.0840166	0.383125	-0.0275964	0.74979	0.926012	-0.07763	0.369018	0.528859	0.100909	0.240682	1	0.0684312	0.428594	0.779904	0.0554207	0.521628	1	-0.0773429	0.369011	0.370147	-0.0312659	0.717844	0.332757
Blautia obeum	-0.114261	0.185322	0.577052	0.0370363	0.668597	0.917766	-0.121137	0.160073	0.388722	-0.0307852	0.721006	1	-0.174991	0.0415854	0.302969	0.00522453	0.951864	1	-0.103722	0.227752	0.357756	-0.145456	0.0910987	0.210609
Collinsella aerofaciens	-0.0368802	0.669912	0.831422	-0.160618	0.0617658	0.512056	-0.0975164	0.258719	0.440399	-0.127493	0.137633	1	-0.00605866	0.94419	0.886444	4.93035e-05	0.999545	1	-0.0561603	0.51451	0.429369	-0.0419671	0.627597	0.303625
Collinsella intestinalis	0.11209	0.193869	0.588016	-0.0890246	0.3027	0.834786	-0.0685032	0.428107	0.565641	-0.0773469	0.368986	1	-0.0848703	0.325909	0.729328	-0.0628636	0.467188	1	0.0117815	0.891316	0.565879	-0.00583269	0.946269	0.396644
Collinsella massiliensis	-0.0790722	0.360163	0.726144	-0.0305646	0.723913	0.92357	0.00554423	0.948922	0.742699	-0.00767018	0.929117	1	-0.00401476	0.963001	0.888415	0.128427	0.136209	1	-0.00985327	0.909019	0.570704	-0.00685636	0.936857	0.394254
Collinsella stercoris	-0.0671677	0.437188	0.762956	-0.152109	0.077092	0.562717	-0.110609	0.199863	0.401054	-0.119217	0.165268	1	-0.0381388	0.659339	0.84499	-0.0483481	0.576193	1	-0.0865908	0.314356	0.366588	-0.0799791	0.354663	0.253683
Coprococcus catus	-0.165677	0.053902	0.309014	-0.0453801	0.599859	0.909199	0.031839	0.712896	0.684397	-0.024873	0.772958	1	0.00947512	0.912821	0.882999	-0.0271544	0.753668	1	-0.0640938	0.456822	0.400508	-0.093035	0.281351	0.24313
Coprococcus comes	0.00917376	0.915584	0.870811	0.0270105	0.754931	0.926479	-0.0600236	0.487585	0.597289	0.0239231	0.781407	1	-0.112158	0.193597	0.615473	0.0680785	0.430983	1	-0.100728	0.241533	0.35955	-0.122826	0.154284	0.229174
Dorea formicigenerans	0.0513721	0.552539	0.802678	-0.169088	0.049082	0.491753	-0.256168	0.00261055	0.0481346	-0.167193	0.0508458	1	-0.122835	0.154254	0.560502	-0.0661446	0.444218	1	-0.230714	0.0066801	0.15816	-0.261461	0.00210746	0.0369325
Dorea longicatena	0.036395	0.674005	0.832274	-0.0868267	0.31484	0.840139	-0.124152	0.14985	0.384669	-0.0814038	0.344328	1	-0.0855251	0.322177	0.727048	-0.0773343	0.37085	1	-0.0996996	0.246394	0.360139	-0.146014	0.0898508	0.210032
Enterorhabdus caecimuris	-0.0202167	0.815285	0.857188	-0.0894019	0.300647	0.833846	-0.0849798	0.325283	0.497353	-0.0823341	0.338824	1	-0.0683666	0.429031	0.780079	0.0601721	0.486507	1	-0.0527	0.540795	0.441617	-0.0469358	0.5874	0.292682
Eubacterium hallii	-0.008314	0.92347	0.871773	-0.153166	0.0750376	0.55606	-0.106888	0.215507	0.404804	-0.0541599	0.529625	1	-0.0432301	0.617268	0.836156	-0.0439091	0.611746	1	-0.0780196	0.364824	0.36991	-0.0857749	0.32076	0.247737
Eubacterium rectale	-0.0646738	0.454435	0.769882	-0.0383402	0.657653	0.916512	-0.0720483	0.404535	0.551679	-0.0491202	0.568669	1	-0.0103633	0.904687	0.882071	0.0158142	0.855008	1	-0.0177023	0.837324	0.55047	-0.0525252	0.543646	0.280002
Eubacterium sp. CAG:38	0.0416104	0.630527	0.822758	-0.0637367	0.461013	0.884997	-0.0555638	0.520551	0.612921	-0.0402777	0.640279	1	-0.0543289	0.529877	0.814156	-0.00843696	0.922342	1	-0.134573	0.116916	0.330366	-0.12346	0.152151	0.228766
Eubacterium ventriosum	0.0905971	0.294205	0.684141	0.0891023	0.302276	0.834593	-0.112717	0.191372	0.398796	0.100151	0.244253	1	-0.0428068	0.620721	0.836919	-0.0516496	0.550393	1	-0.117644	0.170958	0.347655	-0.136695	0.112543	0.218858
Faecalibacterium prausnitzii	0.00755214	0.930464	0.872614	-0.0685318	0.427913	0.877193	-0.0141623	0.870012	0.725762	-0.0776329	0.367213	1	-0.0811624	0.347565	0.741839	-0.0129995	0.880602	1	-0.101974	0.235727	0.358817	-0.101396	0.240159	0.240085
Firmicutes bacterium CAG:83	-0.162183	0.0592386	0.319446	0.0776285	0.369028	0.860334	-0.0265492	0.758987	0.69777	0.0493091	0.567181	1	-0.184613	0.0314294	0.272687	-0.0790157	0.360507	1	-0.0717045	0.405035	0.371995	-0.109716	0.203539	0.236446
Flavonifractor plautii	0.147996	0.0855303	0.386384	-0.0495925	0.566403	0.904348	-0.161949	0.0596109	0.308437	-0.083134	0.334137	1	-0.215131	0.0118965	0.173343	0.103817	0.22906	1	-0.0996525	0.246618	0.360165	-0.091663	0.288538	0.243578
Fusicatenibacter saccharivorans	0.0494441	0.567566	0.806893	-0.192008	0.0251304	0.41532	-0.225983	0.00816005	0.100306	-0.142969	0.0955852	1	-0.0487983	0.572642	0.825614	-0.0262708	0.761438	1	-0.137086	0.110177	0.327217	-0.120528	0.162198	0.230604
Gordonibacter pamelaeae	0.0744545	0.388983	0.741183	0.0394418	0.648463	0.915429	-0.073104	0.397667	0.54744	0.0373414	0.664857	1	-0.00338295	0.968821	0.889011	0.107002	0.215014	1	-0.0187419	0.827914	0.547672	-0.00897501	0.917406	0.389255
Intestinibacter bartlettii	0.191493	0.0255312	0.220284	-0.00928065	0.914604	0.938525	-0.073688	0.393898	0.545079	0.0107421	0.900852	1	-0.036963	0.669215	0.846927	0.110285	0.201192	1	-0.183271	0.0320598	0.233244	-0.186209	0.0299667	0.150057
Lachnospira pectinoschiza	-0.0864897	0.316729	0.699861	-0.0217267	0.801763	0.930475	0.0499887	0.563302	0.631471	-0.0590069	0.49339	1	0.0973319	0.259625	0.682186	-0.0334953	0.698666	1	-0.0295453	0.731805	0.516962	-0.00196256	0.981909	0.405525
Oscillibacter sp. 57_20	-0.0480987	0.578165	0.80976	0.0532138	0.538368	0.899866	0.100175	0.245901	0.427917	0.099943	0.245237	1	0.0156661	0.856351	0.876238	-0.017565	0.839162	1	-0.0478648	0.578601	0.45834	-0.0539346	0.532872	0.278623
Parabacteroides distasonis	0.0628499	0.467285	0.774785	0.0543172	0.529966	0.89844	0.0315355	0.715515	0.685188	0.063542	0.460714	1	-0.11783	0.171877	0.586951	-0.00874091	0.919553	1	-0.0917487	0.286287	0.364269	-0.105733	0.220535	0.238271
Roseburia faecis	0.175504	0.0409823	0.277324	-0.0402466	0.641783	0.914624	-0.0454446	0.59934	0.645781	0.0521999	0.544648	1	0.0594762	0.491571	0.802533	-0.097867	0.257003	1	-0.0435087	0.613679	0.472984	-0.0653155	0.449961	0.266501
Roseburia hominis	-0.234393	0.00602144	0.21625	-0.00239839	0.977892	0.942274	0.101557	0.239412	0.421384	0.00142103	0.986851	1	-0.0441825	0.609529	0.83442	-0.104169	0.227478	1	-0.0410065	0.634238	0.481205	-0.0740992	0.391256	0.259188
Roseburia intestinalis	0.0352552	0.683659	0.83425	-0.0571113	0.508985	0.894694	-0.0781455	0.365838	0.526701	-0.0490472	0.569244	1	0.0694396	0.421805	0.777151	0.131536	0.126901	1	-0.121713	0.156533	0.344065	-0.0748809	0.386265	0.258486
Roseburia inulinivorans	0.0559878	0.517369	0.792053	-0.00250562	0.976904	0.942219	-0.123214	0.152977	0.385957	-0.00569026	0.947383	1	-0.124113	0.149979	0.553568	-0.0389001	0.652975	1	-0.0851208	0.322673	0.367203	-0.0817433	0.344114	0.251929
Roseburia sp. CAG:471	-0.204982	0.0166708	0.21625	0.0204964	0.812776	0.931352	0.000698291	0.993563	0.751385	0.0352633	0.682472	1	-0.000753959	0.993049	0.891425	0.0436191	0.614102	1	-0.0534194	0.535276	0.439089	-0.0426097	0.622333	0.302228
Ruminococcus lactaris	-0.107537	0.212718	0.610296	0.0144895	0.867036	0.935371	-0.0559242	0.517846	0.611684	-0.0135878	0.874779	1	-0.0342883	0.691889	0.851197	0.0581616	0.501212	1	-0.0904482	0.293201	0.364879	-0.0963276	0.264598	0.241997
Ruminococcus torques	-0.0401701	0.642416	0.825466	-0.150236	0.0808482	0.574386	-0.318535	0.000157225	0.00579797	-0.155212	0.0701323	1	-0.226229	0.00808895	0.173343	-0.0456802	0.597446	1	-0.216982	0.0108697	0.15816	-0.247465	0.0036773	0.0369325
Slackia isoflavoniconvertens	-0.217173	0.0110961	0.21625	-0.0757346	0.380858	0.864083	0.0334768	0.698824	0.680075	-0.0853859	0.321162	1	0.0101419	0.906713	0.882303	-0.092244	0.285479	1	-0.107518	0.211093	0.355303	-0.115459	0.180725	0.233516
Streptococcus parasanguinis	0.199237	0.0200509	0.21625	-0.159631	0.0634048	0.51418	-0.152712	0.0759146	0.331894	-0.130481	0.128572	1	0.138469	0.107909	0.471703	-0.0504922	0.559374	1	-0.131682	0.125063	0.333787	-0.0963776	0.264349	0.241979
Streptococcus salivarius	0.0730743	0.397859	0.745488	-0.270665	0.00143737	0.0664501	-0.189529	0.0271098	0.221176	-0.22042	0.00964736	1	0.0522642	0.545652	0.818554	-0.111322	0.196962	1	-0.14976	0.0806885	0.308571	-0.133508	0.121253	0.221505
