# Supplementary material for: The association between flagellin producers in the gut microbiota and HDL-C level in humans
Source: Front Microbiomes. 2023 Nov 9;2:1287369. doi: 10.3389/frmbi.2023.1287369 (PMC12993611; doi:10.3389/frmbi.2023.1287369)
Supplement: Supplementary file 4 [file Table_3.xlsx]

## Sheet: Supplementary Table 3a
Supplementary Table 3a. Top 100 GO terms that were positively correlated with HDL-C level in females of the 500FG cohort
GO term	Sub-ontology	r value	P value
GO:0044659: [BP] cytolysis by virus of host cell	Biological process	0.232355	0.00229583
GO:0006518: [BP] peptide metabolic process	Biological process	0.187819	0.0141802
GO:0008655: [BP] pyrimidine-containing compound salvage	Biological process	0.18701	0.0146101
GO:0016310: [BP] phosphorylation	Biological process	0.183464	0.0166297
GO:0006400: [BP] tRNA modification	Biological process	0.17853	0.0198424
GO:0019402: [BP] galactitol metabolic process	Biological process	0.178186	0.020085
GO:0042744: [BP] hydrogen peroxide catabolic process	Biological process	0.175056	0.0224144
GO:0009152: [BP] purine ribonucleotide biosynthetic process	Biological process	0.173471	0.02368
GO:0006064: [BP] glucuronate catabolic process	Biological process	0.171139	0.0256545
GO:0019700: [BP] organic phosphonate catabolic process	Biological process	0.161767	0.0350718
GO:0019301: [BP] rhamnose catabolic process	Biological process	0.161132	0.0358046
GO:0009246: [BP] enterobacterial common antigen biosynthetic process	Biological process	0.160574	0.0364581
GO:0006213: [BP] pyrimidine nucleoside metabolic process	Biological process	0.160288	0.036798
GO:0006751: [BP] glutathione catabolic process	Biological process	0.158635	0.0388104
GO:0006683: [BP] galactosylceramide catabolic process	Biological process	0.15567	0.0426531
GO:0042355: [BP] L-fucose catabolic process	Biological process	0.155599	0.0427494
GO:0009691: [BP] cytokinin biosynthetic process	Biological process	0.154088	0.0448309
GO:0051604: [BP] protein maturation	Biological process	0.153992	0.0449657
GO:0006420: [BP] arginyl-tRNA aminoacylation	Biological process	0.153412	0.0457896
GO:0044781: [BP] bacterial-type flagellum organization	Biological process	0.153164	0.0461452
GO:0045947: [BP] negative regulation of translational initiation	Biological process	0.15051	0.0501008
GO:0006276: [BP] plasmid maintenance	Biological process	0.148947	0.0525582
GO:0006754: [BP] ATP biosynthetic process	Biological process	0.14799	0.0541129
GO:0015888: [BP] thiamine transport	Biological process	0.147717	0.0545631
GO:0071973: [BP] bacterial-type flagellum-dependent cell motility	Biological process	0.14679	0.0561141
GO:0042351: [BP] 'de novo' GDP-L-fucose biosynthetic process	Biological process	0.145153	0.058943
GO:1902208: [BP] regulation of bacterial-type flagellum assembly	Biological process	0.144221	0.0606058
GO:0006220: [BP] pyrimidine nucleotide metabolic process	Biological process	0.143883	0.0612188
GO:0006206: [BP] pyrimidine nucleobase metabolic process	Biological process	0.141909	0.0648961
GO:0045312: [BP] nor-spermidine biosynthetic process	Biological process	0.140904	0.0668374
GO:0051775: [BP] response to redox state	Biological process	0.14042	0.06779
GO:0044780: [BP] bacterial-type flagellum assembly	Biological process	0.139852	0.06892
GO:0005976: [BP] polysaccharide metabolic process	Biological process	0.139706	0.0692138
GO:0006644: [BP] phospholipid metabolic process	Biological process	0.138628	0.0714086
GO:0046496: [BP] nicotinamide nucleotide metabolic process	Biological process	0.137948	0.0728238
GO:0006144: [BP] purine nucleobase metabolic process	Biological process	0.137147	0.0745174
GO:0019866: [CC] organelle inner membrane	Cellular component	0.195411	0.0106579
GO:0009421: [CC] bacterial-type flagellum filament cap	Cellular component	0.178127	0.020127
GO:0009288: [CC] bacterial-type flagellum	Cellular component	0.169333	0.0272783
GO:0009420: [CC] bacterial-type flagellum filament	Cellular component	0.154183	0.0446976
GO:0009424: [CC] bacterial-type flagellum hook	Cellular component	0.152412	0.0472386
GO:0016459: [CC] myosin complex	Cellular component	0.14333	0.0622307
GO:0009431: [CC] bacterial-type flagellum basal body, MS ring	Cellular component	0.140987	0.0666765
GO:0009317: [CC] acetyl-CoA carboxylase complex	Cellular component	0.140949	0.0667492
GO:0009425: [CC] bacterial-type flagellum basal body	Cellular component	0.138586	0.0714965
GO:0032300: [CC] mismatch repair complex	Cellular component	0.138136	0.0724305
GO:0030694: [CC] bacterial-type flagellum basal body, rod	Cellular component	0.137016	0.0747987
GO:0043755: [MF] alpha-ribazole phosphatase activity	Molecular function	0.224192	0.00329221
GO:0004151: [MF] dihydroorotase activity	Molecular function	0.214381	0.00499622
GO:0008923: [MF] lysine decarboxylase activity	Molecular function	0.199702	0.00902949
GO:0015572: [MF] N-acetylglucosamine transmembrane transporter activity	Molecular function	0.195411	0.0106579
GO:0004652: [MF] polynucleotide adenylyltransferase activity	Molecular function	0.19154	0.0123438
GO:0015649: [MF] 2-keto-3-deoxygluconate:proton symporter activity	Molecular function	0.191261	0.0124739
GO:0016838: [MF] carbon-oxygen lyase activity, acting on phosphates	Molecular function	0.190684	0.0127465
GO:0047304: [MF] 2-aminoethylphosphonate-pyruvate transaminase activity	Molecular function	0.189313	0.0134163
GO:0008789: [MF] altronate dehydratase activity	Molecular function	0.186131	0.0150896
GO:0102953: [MF] hypoglycin A gamma-glutamyl transpeptidase activity	Molecular function	0.175016	0.0224454
GO:0103068: [MF] leukotriene C4 gamma-glutamyl transferase activity	Molecular function	0.175016	0.0224454
GO:0003916: [MF] DNA topoisomerase activity	Molecular function	0.173938	0.0233012
GO:0033711: [MF] 4-phosphoerythronate dehydrogenase activity	Molecular function	0.173224	0.0238826
GO:0046353: [MF] aminoglycoside 3-N-acetyltransferase activity	Molecular function	0.168437	0.0281167
GO:0015444: [MF] magnesium-importing ATPase activity	Molecular function	0.16715	0.0293584
GO:0016831: [MF] carboxy-lyase activity	Molecular function	0.165767	0.0307452
GO:0005198: [MF] structural molecule activity	Molecular function	0.1632	0.0334662
GO:0005451: [MF] monovalent cation:proton antiporter activity	Molecular function	0.161682	0.035169
GO:0008690: [MF] 3-deoxy-manno-octulosonate cytidylyltransferase activity	Molecular function	0.161628	0.0352311
GO:0000104: [MF] succinate dehydrogenase activity	Molecular function	0.159953	0.0371979
GO:0008874: [MF] gluconate 5-dehydrogenase activity	Molecular function	0.158744	0.0386753
GO:0008927: [MF] mannonate dehydratase activity	Molecular function	0.157475	0.0402783
GO:0046990: [MF] N-hydroxyarylamine O-acetyltransferase activity	Molecular function	0.15692	0.0409962
GO:0004336: [MF] galactosylceramidase activity	Molecular function	0.15567	0.0426531
GO:0016691: [MF] chloride peroxidase activity	Molecular function	0.154758	0.043898
GO:0004814: [MF] arginine-tRNA ligase activity	Molecular function	0.153651	0.0454489
GO:0050086: [MF] mannitol 2-dehydrogenase activity	Molecular function	0.153302	0.0459471
GO:0030983: [MF] mismatched DNA binding	Molecular function	0.15299	0.046396
GO:0046570: [MF] methylthioribulose 1-phosphate dehydratase activity	Molecular function	0.151162	0.0491033
GO:0008993: [MF] rhamnulokinase activity	Molecular function	0.150545	0.0500469
GO:0003917: [MF] DNA topoisomerase type I activity	Molecular function	0.150211	0.0505624
GO:0050577: [MF] GDP-L-fucose synthase activity	Molecular function	0.149745	0.0512907
GO:0048027: [MF] mRNA 5'-UTR binding	Molecular function	0.14889	0.0526506
GO:0004493: [MF] methylmalonyl-CoA epimerase activity	Molecular function	0.148791	0.0528099
GO:0015667: [MF] site-specific DNA-methyltransferase (cytosine-N4-specific) activity	Molecular function	0.148783	0.0528218
GO:0004181: [MF] metallocarboxypeptidase activity	Molecular function	0.148769	0.0528447
GO:0008673: [MF] 2-dehydro-3-deoxygluconokinase activity	Molecular function	0.148446	0.0533679
GO:0016743: [MF] carboxyl- or carbamoyltransferase activity	Molecular function	0.148315	0.0535806
GO:0015234: [MF] thiamine transmembrane transporter activity	Molecular function	0.147713	0.0545688
GO:0047585: [MF] 4-pyridoxolactonase activity	Molecular function	0.14729	0.0552729
GO:0004141: [MF] dethiobiotin synthase activity	Molecular function	0.147018	0.0557299
GO:0003774: [MF] motor activity	Molecular function	0.146548	0.0565248
GO:0008678: [MF] 2-deoxy-D-gluconate 3-dehydrogenase activity	Molecular function	0.14642	0.0567445
GO:0003857: [MF] 3-hydroxyacyl-CoA dehydrogenase activity	Molecular function	0.146106	0.0572824
GO:0034000: [MF] chondroitin-sulfate-ABC endolyase activity	Molecular function	0.144301	0.0604624
GO:0018423: [MF] protein C-terminal leucine carboxyl O-methyltransferase activity	Molecular function	0.143928	0.0611373
GO:0008903: [MF] hydroxypyruvate isomerase activity	Molecular function	0.142301	0.0641526
GO:0016154: [MF] pyrimidine-nucleoside phosphorylase activity	Molecular function	0.142202	0.0643391
GO:0036374: [MF] glutathione hydrolase activity	Molecular function	0.142179	0.064383
GO:0004595: [MF] pantetheine-phosphate adenylyltransferase activity	Molecular function	0.141631	0.0654296
GO:0033989: [MF] 3alpha,7alpha,12alpha-trihydroxy-5beta-cholest-24-enoyl-CoA hydratase activity	Molecular function	0.141153	0.0663526
GO:0008714: [MF] AMP nucleosidase activity	Molecular function	0.139777	0.0690715
GO:0047417: [MF] N-carbamoyl-D-amino acid hydrolase activity	Molecular function	0.138248	0.0721964

## Sheet: Supplementary Table 3b
Supplementary Table 3b. Top 100 GO terms that were negatively correlated with TG level in males.
GO term	Sub-ontology	r value	P value
GO:0046392: [BP] galactarate catabolic process	Biological process	-0.251281	0.00328429
GO:0007205: [BP] protein kinase C-activating G-protein coupled receptor signaling pathway	Biological process	-0.243845	0.00437157
GO:0046413: [BP] organomercury catabolic process	Biological process	-0.236783	0.00569186
GO:0046487: [BP] glyoxylate metabolic process	Biological process	-0.233899	0.00632625
GO:0051607: [BP] defense response to virus	Biological process	-0.229192	0.00749756
GO:0006276: [BP] plasmid maintenance	Biological process	-0.225574	0.0085246
GO:0010038: [BP] response to metal ion	Biological process	-0.217613	0.0112326
GO:0043419: [BP] urea catabolic process	Biological process	-0.216237	0.01177
GO:0042742: [BP] defense response to bacterium	Biological process	-0.195168	0.0233035
GO:0051191: [BP] prosthetic group biosynthetic process	Biological process	-0.19384	0.0242792
GO:0006071: [BP] glycerol metabolic process	Biological process	-0.190392	0.0269763
GO:0006576: [BP] cellular biogenic amine metabolic process	Biological process	-0.187529	0.0294069
GO:0043571: [BP] maintenance of CRISPR repeat elements	Biological process	-0.184999	0.0317068
GO:0000256: [BP] allantoin catabolic process	Biological process	-0.17816	0.0387008
GO:0001514: [BP] selenocysteine incorporation	Biological process	-0.176751	0.0402924
GO:0009143: [BP] nucleoside triphosphate catabolic process	Biological process	-0.172737	0.0451295
GO:0000724: [BP] double-strand break repair via homologous recombination	Biological process	-0.170849	0.0475672
GO:0046656: [BP] folic acid biosynthetic process	Biological process	-0.168011	0.0514362
GO:0006188: [BP] IMP biosynthetic process	Biological process	-0.167762	0.0517872
GO:0033499: [BP] galactose catabolic process via UDP-galactose	Biological process	-0.167458	0.0522193
GO:0019301: [BP] rhamnose catabolic process	Biological process	-0.166485	0.0536211
GO:0015824: [BP] proline transport	Biological process	-0.164361	0.0567899
GO:0009298: [BP] GDP-mannose biosynthetic process	Biological process	-0.16361	0.0579467
GO:0045493: [BP] xylan catabolic process	Biological process	-0.16205	0.0604118
GO:0042732: [BP] D-xylose metabolic process	Biological process	-0.162041	0.0604272
GO:0005960: [CC] glycine cleavage complex	Cellular component	-0.209336	0.0148215
GO:0030700: [CC] glycine reductase complex	Cellular component	-0.196186	0.0225791
GO:0009522: [CC] photosystem I	Cellular component	-0.188964	0.0281663
GO:0015630: [CC] microtubule cytoskeleton	Cellular component	-0.17306	0.044723
GO:0005923: [CC] bicellular tight junction	Cellular component	-0.164633	0.0563756
GO:0047441: [MF] 5-dehydro-2-deoxyphosphogluconate aldolase activity	Molecular function	-0.271178	0.00146599
GO:0004031: [MF] aldehyde oxidase activity	Molecular function	-0.243693	0.00439673
GO:0102797: [MF] geranial:oxygen oxidoreductase activity	Molecular function	-0.243693	0.00439673
GO:0102798: [MF] heptaldehyde:oxygen oxidoreductase activity	Molecular function	-0.243693	0.00439673
GO:0018836: [MF] alkylmercury lyase activity	Molecular function	-0.236783	0.00569186
GO:0004528: [MF] phosphodiesterase I activity	Molecular function	-0.226251	0.0083235
GO:0008892: [MF] guanine deaminase activity	Molecular function	-0.222131	0.00961541
GO:0102210: [MF] rhamnogalacturonan endolyase activity	Molecular function	-0.220244	0.010264
GO:0004574: [MF] oligo-1,6-glucosidase activity	Molecular function	-0.219634	0.0104817
GO:0015446: [MF] arsenite-transmembrane transporting ATPase activity	Molecular function	-0.219242	0.0106238
GO:0009039: [MF] urease activity	Molecular function	-0.215664	0.0120006
GO:0008442: [MF] 3-hydroxyisobutyrate dehydrogenase activity	Molecular function	-0.213706	0.0128184
GO:0004462: [MF] lactoylglutathione lyase activity	Molecular function	-0.210715	0.0141618
GO:0052862: [MF] glucan endo-1,4-beta-glucanase activity, C-3 substituted reducing group	Molecular function	-0.209935	0.0145318
GO:0033680: [MF] ATP-dependent DNA/RNA helicase activity	Molecular function	-0.204617	0.0172856
GO:0008841: [MF] dihydrofolate synthase activity	Molecular function	-0.202595	0.0184461
GO:0043896: [MF] glucan 1,6-alpha-glucosidase activity	Molecular function	-0.200956	0.0194353
GO:0046405: [MF] glycerol dehydratase activity	Molecular function	-0.200785	0.0195411
GO:0008872: [MF] glucarate dehydratase activity	Molecular function	-0.200695	0.0195965
GO:0004039: [MF] allophanate hydrolase activity	Molecular function	-0.197685	0.0215469
GO:0033918: [MF] kappa-carrageenase activity	Molecular function	-0.196533	0.0223365
GO:0050485: [MF] oxidoreductase activity, acting on X-H and Y-H to form an X-Y bond, with a disulfide as acceptor	Molecular function	-0.194477	0.0238067
GO:0030788: [MF] precorrin-2 C20-methyltransferase activity	Molecular function	-0.19441	0.0238564
GO:0061634: [MF] alpha-D-xyloside xylohydrolase	Molecular function	-0.194141	0.0240551
GO:0008679: [MF] 2-hydroxy-3-oxopropionate reductase activity	Molecular function	-0.19309	0.0248454
GO:0043884: [MF] CO-methylating acetyl-CoA synthase activity	Molecular function	-0.192474	0.0253186
GO:0008559: [MF] xenobiotic-transporting ATPase activity	Molecular function	-0.192109	0.0256027
GO:0015430: [MF] glycerol-3-phosphate-transporting ATPase activity	Molecular function	-0.190933	0.0265369
GO:0050002: [MF] D-proline reductase (dithiol) activity	Molecular function	-0.190541	0.0268546
GO:0004561: [MF] alpha-N-acetylglucosaminidase activity	Molecular function	-0.190485	0.0269007
GO:0008870: [MF] galactoside O-acetyltransferase activity	Molecular function	-0.189517	0.0277005
GO:0030789: [MF] precorrin-3B C17-methyltransferase activity	Molecular function	-0.188723	0.0283719
GO:0030699: [MF] glycine reductase activity	Molecular function	-0.18807	0.0289341
GO:0004371: [MF] glycerone kinase activity	Molecular function	-0.188059	0.0289434
GO:0003941: [MF] L-serine ammonia-lyase activity	Molecular function	-0.182052	0.0345769
GO:0008994: [MF] rhamnulose-1-phosphate aldolase activity	Molecular function	-0.180954	0.0357007
GO:0004301: [MF] epoxide hydrolase activity	Molecular function	-0.180854	0.0358049
GO:0016040: [MF] glutamate synthase (NADH) activity	Molecular function	-0.180307	0.0363773
GO:0004536: [MF] deoxyribonuclease activity	Molecular function	-0.180272	0.0364151
GO:0047265: [MF] poly(glycerol-phosphate) alpha-glucosyltransferase activity	Molecular function	-0.179319	0.0374323
GO:0004970: [MF] ionotropic glutamate receptor activity	Molecular function	-0.178036	0.0388391
GO:0043781: [MF] cobalt-factor II C20-methyltransferase activity	Molecular function	-0.177639	0.0392833
GO:0042301: [MF] phosphate ion binding	Molecular function	-0.176459	0.0406284
GO:0004452: [MF] isopentenyl-diphosphate delta-isomerase activity	Molecular function	-0.175852	0.0413367
GO:0047324: [MF] phosphoenolpyruvate-glycerone phosphotransferase activity	Molecular function	-0.17523	0.0420715
GO:0004015: [MF] adenosylmethionine-8-amino-7-oxononanoate transaminase activity	Molecular function	-0.175168	0.0421448
GO:0004145: [MF] diamine N-acetyltransferase activity	Molecular function	-0.174225	0.043283
GO:0052861: [MF] glucan endo-1,3-beta-glucanase activity, C-3 substituted reducing group	Molecular function	-0.174078	0.0434627
GO:0033794: [MF] sarcosine reductase activity	Molecular function	-0.173534	0.0441328
GO:0043775: [MF] cobyrinate a,c-diamide synthase activity	Molecular function	-0.173496	0.0441795
GO:0043758: [MF] acetate-CoA ligase (ADP-forming) activity	Molecular function	-0.173088	0.0446883
GO:0047471: [MF] maltose alpha-D-glucosyltransferase activity	Molecular function	-0.172228	0.0457761
GO:0018112: [MF] proline racemase activity	Molecular function	-0.171935	0.0461512
GO:0047421: [MF] N-acyl-D-glutamate deacylase activity	Molecular function	-0.171756	0.0463828
GO:0009038: [MF] undecaprenol kinase activity	Molecular function	-0.171083	0.0472587
GO:0008820: [MF] cobinamide phosphate guanylyltransferase activity	Molecular function	-0.170256	0.0483546
GO:0047849: [MF] dextransucrase activity	Molecular function	-0.170146	0.0485022
GO:0016692: [MF] NADH peroxidase activity	Molecular function	-0.169533	0.0493294
GO:0004076: [MF] biotin synthase activity	Molecular function	-0.169453	0.0494388
GO:0008408: [MF] 3'-5' exonuclease activity	Molecular function	-0.169418	0.0494866
GO:0042242: [MF] cobyrinic acid a,c-diamide synthase activity	Molecular function	-0.16731	0.0524302
GO:0004063: [MF] aryldialkylphosphatase activity	Molecular function	-0.167107	0.0527216
GO:0018492: [MF] carbon-monoxide dehydrogenase (acceptor) activity	Molecular function	-0.166542	0.0535378
GO:0050311: [MF] sulfite reductase (ferredoxin) activity	Molecular function	-0.165998	0.054335
GO:0008902: [MF] hydroxymethylpyrimidine kinase activity	Molecular function	-0.165924	0.0544433
GO:0046564: [MF] oxalate decarboxylase activity	Molecular function	-0.164374	0.0567705
GO:0005298: [MF] proline:sodium symporter activity	Molecular function	-0.164361	0.0567899
GO:0050578: [MF] (R)-2-hydroxyacid dehydrogenase activity	Molecular function	-0.163634	0.0579108
GO:0048472: [MF] threonine-phosphate decarboxylase activity	Molecular function	-0.16348	0.0581498
GO:0098519: [MF] nucleotide phosphatase activity, acting on free nucleotides	Molecular function	-0.16341	0.0582581
