# Supplementary material for: The association between flagellin producers in the gut microbiota and HDL-C level in humans
Source: Front Microbiomes. 2023 Nov 9;2:1287369. doi: 10.3389/frmbi.2023.1287369 (PMC12993611; doi:10.3389/frmbi.2023.1287369)
Supplement: Supplementary file 5 [file Table_4.xlsx]

## Sheet: Supplementary Table 4a
Supplementary Table 4a. Correlation between flagellum-related pathways and circulating HDL-C and ApoA1 levels of the 500FG cohort
	All						Female						Male
	HDL-C			ApoA1			HDL-C			ApoA1			HDL-C			ApoA1
GO term	r value	P value	q value	r value	P value	q value	r value	P value	q value	r value	P value	q value	r value	P value	q value	r value	P value	q value
GO:0003774: [MF] motor activity	0.0821543	0.149663	0.201	0.0970827	0.0884431	0.144939	0.146548	0.0565248	0.074799	0.174733	0.0226674	0.03836	0.0428827	0.621415	0.845377	0.0420039	0.628587	0.947846
GO:0009288: [CC] bacterial-type flagellum	0.0833794	0.143664	0.201	0.100634	0.0773447	0.144939	0.169333	0.0272784	0.074799	0.208553	0.00634852	0.03836	0.0248364	0.774929	0.845377	0.00568252	0.947846	0.947846
GO:0009420: [CC] bacterial-type flagellum filament	0.0911044	0.109975	0.201	0.0958833	0.0924677	0.144939	0.154183	0.0446976	0.074799	0.168498	0.0280588	0.03836	0.0371446	0.668858	0.845377	0.00753323	0.930898	0.947846
GO:0009421: [CC] bacterial-type flagellum filament cap	0.11658	0.0405636	0.201	0.115458	0.0425476	0.144939	0.178127	0.020127	0.074799	0.172231	0.024713	0.03836	0.107056	0.216508	0.845377	0.088979	0.304766	0.947846
GO:0009424: [CC] bacterial-type flagellum hook	0.107185	0.0598449	0.201	0.101214	0.0756464	0.144939	0.152412	0.0472386	0.074799	0.165941	0.0305679	0.03836	0.0879639	0.310338	0.845377	0.0309657	0.721445	0.947846
GO:0009425: [CC] bacterial-type flagellum basal body	0.0883863	0.121039	0.201	0.0995675	0.0805527	0.144939	0.138586	0.0714965	0.074799	0.162048	0.0347521	0.03836	0.055688	0.521187	0.845377	0.0509811	0.557055	0.947846
GO:0009431: [CC] bacterial-type flagellum basal body, MS ring	0.0787185	0.1675	0.201	0.088447	0.120783	0.144939	0.140987	0.0666765	0.074799	0.161687	0.0351637	0.03836	0.0476193	0.583381	0.845377	0.0485735	0.575851	0.947846
GO:0030694: [CC] bacterial-type flagellum basal body, rod	0.0580654	0.308955	0.337041	0.0825154	0.147875	0.161318	0.137016	0.0747987	0.074799	0.171009	0.025768	0.03836	0.0039084	0.964116	0.964116	0.0151662	0.861404	0.947846
GO:0044780: [BP] bacterial-type flagellum assembly	0.0913607	0.108975	0.201	0.0899579	0.114541	0.144939	0.139852	0.06892	0.074799	0.157295	0.0405098	0.04051	0.0534314	0.538236	0.845377	0.0227828	0.793102	0.947846
GO:0044781: [BP] bacterial-type flagellum organization	0.0810491	0.155236	0.201	0.091007	0.110358	0.144939	0.153164	0.0461452	0.074799	0.181587	0.0177942	0.03836	0.0249615	0.773826	0.845377	0.0121739	0.888551	0.947846
GO:0071973: [BP] bacterial-type flagellum-dependent cell motility	0.0855866	0.133321	0.201	0.0969814	0.0887776	0.144939	0.14679	0.0561141	0.074799	0.177005	0.0209381	0.03836	0.0461951	0.594704	0.845377	0.0224993	0.795619	0.947846
GO:1902208: [BP] regulation of bacterial-type flagellum assembly	0.0299422	0.600055	0.600055	0.0350585	0.53924	0.53924	0.144221	0.0606058	0.074799	0.162554	0.0341822	0.03836	-0.0799915	0.356396	0.845377	-0.0944922	0.275655	0.947846

## Sheet: Supplementary Table 4b
Supplementary Table 4b. Correlation between survival-related pathways and circulating TG, VLDL-TG and ApoB levels
	All									Female									Male
	TG			VLDL-TG			ApoB			TG			VLDL-TG			ApoB			TG			VLDL-TG			ApoB
GO term	r value	P value	q value	r value	P value	q value	r value	P value	q value	r value	P value	q value	r value	P value	q value	r value	P value	q value	r value	P value	q value	r value	P value	q value	r value	P value	q value
GO:0042742: [BP] defense response to bacterium	-0.0946294	0.09683	0.573395	-0.118745	0.0369543	0.295634	-0.144066	0.0112309	0.0449238	-0.0143702	0.852016	0.852016	-0.0607868	0.431022	0.689636	-0.0411776	0.593926	0.878776	-0.195168	0.0233035	0.0372856	-0.219309	0.0103098	0.0274927	-0.287889	0.000677326	0.00541861
GO:0000724: [BP] double-strand break repair via homologous recombination	0.0134792	0.813438	0.813438	-0.00210696	0.970575	0.970575	-0.0857608	0.13253	0.221269	0.165879	0.0301372	0.241098	0.203903	0.0076524	0.0612192	0.062077	0.421287	0.878776	-0.170849	0.0475672	0.0514362	-0.160319	0.062259	0.062259	-0.23428	0.00604644	0.0241857
GO:0046413: [BP] organomercury catabolic process	-0.0604776	0.289253	0.578507	-0.0597469	0.295131	0.586663	-0.152279	0.00732637	0.0449238	0.0585911	0.44653	0.758151	0.111995	0.145936	0.38699	-0.101033	0.189875	0.759502	-0.236783	0.00569186	0.0224652	-0.200309	0.0193784	0.0310054	-0.180514	0.0354649	0.0945732
GO:0046656: [BP] folic acid biosynthetic process	-0.0166671	0.77043	0.813438	-0.0163447	0.77475	0.885428	-0.11077	0.051743	0.137981	0.132773	0.0834223	0.333689	0.156683	0.0413058	0.165223	-0.0541595	0.483017	0.878776	-0.168011	0.0514362	0.0514362	-0.201236	0.0188131	0.0310054	-0.164884	0.0550771	0.110154
GO:0051607: [BP] defense response to virus	-0.0707321	0.215023	0.573395	-0.0798093	0.161673	0.487071	-0.0807027	0.157015	0.221269	0.048898	0.525354	0.758151	0.0295371	0.702195	0.740411	-0.0226961	0.768929	0.878776	-0.229192	0.00749756	0.0224652	-0.230247	0.00700375	0.0274927	-0.134064	0.119698	0.168699
GO:0043571: [BP] maintenance of CRISPR repeat elements	-0.0711414	0.212374	0.573395	-0.0760093	0.182652	0.487071	-0.0790056	0.165952	0.221269	0.0224994	0.770212	0.852016	0.0255949	0.740411	0.740411	-0.0255036	0.741305	0.878776	-0.184999	0.0317068	0.0422757	-0.191322	0.0256656	0.0342208	-0.131665	0.126524	0.168699
GO:0010038: [BP] response to metal ion	-0.0294563	0.605988	0.807984	-0.0440861	0.439997	0.586663	0.00381667	0.946726	0.946726	0.0438972	0.568613	0.758151	0.034595	0.654247	0.740411	0.00761392	0.921502	0.921502	-0.217613	0.0112326	0.0224652	-0.179154	0.0368965	0.0421674	-0.0544321	0.529094	0.604679
GO:0006276: [BP] plasmid maintenance	-0.0298097	0.601671	0.807984	-0.0495387	0.385496	0.586663	0.0502012	0.379165	0.433332	0.0706484	0.358504	0.758151	0.100217	0.193495	0.38699	0.128295	0.0954502	0.759502	-0.225574	0.0085246	0.0224652	-0.221564	0.00953343	0.0274927	-0.0300386	0.728477	0.728477
