# Supplementary material for: The association between flagellin producers in the gut microbiota and HDL-C level in humans
Source: Front Microbiomes. 2023 Nov 9;2:1287369. doi: 10.3389/frmbi.2023.1287369 (PMC12993611; doi:10.3389/frmbi.2023.1287369)
Supplement: Supplementary file 6 [file Table_5.xlsx]

## Sheet: Supplementary Table 5
Supplementary Table 5. Correlation between FLA pathways of individual flagellated bacteria and HDL-C, HDL-TG and ApoA1 level of the 500FG cohort
	Eubacterium eligens									Eubacterium rectale									Eubacterium siraeum									Eubacterium sp. CAG:38									Flavonifractor plautii									Lachnospira pectinoschiza
All	HDL-C			HDL-TG			ApoA1			HDL-C			HDL-TG			ApoA1			HDL-C			HDL-TG			ApoA1			HDL-C			HDL-TG			ApoA1			HDL-C			HDL-TG			ApoA1			HDL-C			HDL-TG
GO term	r value	P value	q value	r value	P value	q value	r value	P value	q value	r value	P value	q value	r value	P value	q value	r value	P value	q value	r value	P value	q value	r value	P value	q value	r value	P value	q value	r value	P value	q value	r value	P value	q value	r value	P value	q value	r value	P value	q value	r value	P value	q value	r value	P value	q value	r value	P value	q value	r value
GO:0003774: [MF] motor activity	-0.0214833	0.707258	0.900173	-0.0284471	0.618966	0.756515	-0.0240063	0.674737	0.966138	0.0521513	0.361689	0.777353	0.0473693	0.407437	0.444477	0.065934	0.248629	0.633216	0.000585407	0.991836	0.991836	0.0943284	0.0984505	0.406364	0.043883	0.442855	0.609567	-0.0369866	0.51783	0.776745	-0.0308601	0.589528	0.589528	-0.0372519	0.51483	0.617796	0.107679	0.0590831	0.151644	-0.101446	0.0754508	0.193715	0.0625873	0.273512	0.547468	0.0251178	0.660594	0.862256	0.090413
GO:0009288: [CC] bacterial-type flagellum	-0.0190675	0.738905	0.900173	-0.0295825	0.605035	0.756515	-0.0225913	0.692906	0.966138	0.0326163	0.568517	0.777353	0.0677053	0.236116	0.411563	0.0453577	0.427663	0.641495	0.0153818	0.788031	0.991836	0.0529141	0.3547	0.42564	0.0491451	0.390062	0.609567	-0.0489627	0.391826	0.776745	-0.069327	0.225054	0.337581	-0.0608293	0.287241	0.578582	0.105995	0.0631852	0.151644	-0.0975383	0.0874683	0.193715	0.0569253	0.319357	0.547468	0.00896398	0.875497	0.875497	0.104681
GO:0009420: [CC] bacterial-type flagellum filament	-0.0180058	0.752958	0.900173	-0.0356373	0.533227	0.756515	-0.012855	0.822215	0.966138	0.0622393	0.276193	0.777353	0.0620433	0.277712	0.411563	0.0716301	0.209987	0.633216	0.0612501	0.283913	0.991836	0.0229178	0.688698	0.688698	0.0631099	0.269519	0.609567	-0.0544063	0.341275	0.776745	-0.0602796	0.291626	0.349952	-0.0495961	0.385721	0.578582	0.0314786	0.582088	0.635005	-0.0626151	0.273299	0.327959	0.0107807	0.850535	0.850535	0.0509715	0.372667	0.862256	0.0940579
GO:0009421: [CC] bacterial-type flagellum filament cap	-0.00195381	0.972758	0.972758	-0.032957	0.564482	0.756515	0.00242882	0.966138	0.966138	0.016177	0.777353	0.777353	0.0585349	0.305843	0.411563	0.0275443	0.630142	0.654472	0.0132841	0.816384	0.991836	0.0675714	0.237046	0.406364	0.0292119	0.609567	0.609567	-0.0688234	0.228449	0.776745	-0.0810872	0.155716	0.266942	-0.0523353	0.359996	0.578582	0.0781543	0.171275	0.207856	-0.0351868	0.538419	0.587367	0.0587874	0.303757	0.547468	0.0156927	0.783851	0.862256	0.0825994
GO:0009424: [CC] bacterial-type flagellum hook	-0.0190402	0.739265	0.900173	-0.0370951	0.516602	0.756515	-0.0113813	0.842314	0.966138	0.0273943	0.632008	0.777353	0.0741739	0.194204	0.411563	0.0256019	0.654472	0.654472	0.00855284	0.881164	0.991836	0.0583668	0.307236	0.409648	0.0294289	0.606912	0.609567	-0.0120663	0.832958	0.843951	-0.0992489	0.0820303	0.246091	-0.0139688	0.807102	0.807102	0.0861604	0.131358	0.197037	-0.0726479	0.203564	0.271419	0.0442677	0.438862	0.58515	0.0439172	0.442499	0.862256	0.0832854
GO:0009425: [CC] bacterial-type flagellum basal body	-0.025039	0.661594	0.900173	-0.0495704	0.385968	0.756515	-0.0155904	0.785226	0.966138	0.0489055	0.392379	0.777353	0.05646	0.323335	0.411563	0.0570811	0.318032	0.633216	0.00303765	0.957657	0.991836	0.0683073	0.231966	0.406364	0.0534193	0.350118	0.609567	0.0112615	0.843951	0.843951	-0.0909403	0.111203	0.251461	-0.0144405	0.800723	0.807102	0.10974	0.0543662	0.151644	-0.0836155	0.143182	0.214773	0.0682292	0.232501	0.547468	0.0318653	0.577458	0.862256	0.104741
GO:0009431: [CC] bacterial-type flagellum basal body, MS ring	/	/	/	/	/	/	/	/	/	0.0530939	0.353065	0.777353	0.0557574	0.329402	0.411563	0.0668895	0.241822	0.633216	0.00580324	0.919207	0.991836	0.0684497	0.230991	0.406364	0.0379478	0.507003	0.609567	-0.0195711	0.73227	0.843951	-0.0874341	0.125731	0.251461	-0.0388516	0.496931	0.617796	0.077803	0.173214	0.207856	-0.0950381	0.0959326	0.193715	0.0220684	0.699666	0.763272	0.033509	0.557973	0.862256	0.109629
GO:0030694: [CC] bacterial-type flagellum basal body, rod	-0.0609062	0.286631	0.900173	0.00248687	0.965329	0.965329	-0.0383791	0.502183	0.966138	0.0414662	0.468402	0.777353	0.0390121	0.495153	0.495153	0.0543535	0.341744	0.633216	0.0198549	0.728539	0.991836	0.0787015	0.168287	0.406364	0.0516656	0.366184	0.609567	-0.0484089	0.39721	0.776745	-0.15042	0.00818879	0.0982655	-0.0579021	0.31111	0.578582	0.108149	0.0579799	0.151644	-0.0844291	0.139317	0.214773	0.0701412	0.219642	0.547468	0.0242222	0.67198	0.862256	0.080445
GO:0044780: [BP] bacterial-type flagellum assembly	-0.0474881	0.40626	0.900173	-0.0590808	0.301346	0.756515	-0.0313569	0.583549	0.966138	0.0597503	0.295892	0.777353	0.0542159	0.34297	0.411563	0.0571606	0.317357	0.633216	0.0177738	0.75604	0.991836	0.0677623	0.23572	0.406364	0.0622438	0.276159	0.609567	-0.0380743	0.505586	0.776745	-0.0637145	0.264948	0.349952	-0.04962	0.385493	0.578582	0.100266	0.0789289	0.157858	-0.0947757	0.0968575	0.193715	0.0698521	0.221553	0.547468	0.0186689	0.744172	0.862256	0.0961289
GO:0044781: [BP] bacterial-type flagellum organization	-0.0131402	0.818339	0.900173	-0.0111018	0.846137	0.930751	0.00821474	0.885829	0.966138	0.042107	0.46155	0.777353	0.063506	0.266519	0.411563	0.0513229	0.369376	0.633216	0.0144411	0.800715	0.991836	0.068446	0.231017	0.406364	0.0337253	0.555433	0.609567	-0.0569711	0.318967	0.776745	-0.111725	0.0501218	0.200487	-0.0711645	0.212972	0.578582	0.0928796	0.103754	0.177864	-0.0301422	0.59822	0.59822	0.0503754	0.378291	0.567437	0.0340758	0.551329	0.862256	0.0813262
GO:0071973: [BP] bacterial-type flagellum-dependent cell motility	-0.0385042	0.50079	0.900173	-0.0322857	0.572444	0.756515	-0.0293638	0.607707	0.966138	0.022715	0.691311	0.777353	0.0574372	0.315017	0.411563	0.0292354	0.60928	0.654472	0.00510813	0.928857	0.991836	0.0615502	0.281556	0.409648	0.054842	0.337417	0.609567	-0.0720924	0.207052	0.776745	-0.0490882	0.390611	0.426122	-0.0636363	0.265536	0.578582	0.133451	0.0191286	0.151644	-0.108395	0.0574078	0.193715	0.0898537	0.115557	0.547468	0.0152057	0.790402	0.862256	0.113625
GO:1902208: [BP] regulation of bacterial-type flagellum assembly	0.0266916	0.640776	0.900173	-0.0399627	0.484695	0.756515	0.0519372	0.363666	0.966138	0.0177434	0.756444	0.777353	0.0642999	0.260574	0.411563	0.0271779	0.634702	0.654472	0.0185664	0.745528	0.991836	0.0410842	0.472513	0.515469	0.0339359	0.552966	0.609567	-0.0306505	0.59206	0.789413	-0.127652	0.0250683	0.15041	-0.0501066	0.380844	0.578582	0.00851783	0.881647	0.881647	-0.101687	0.0747544	0.193715	-0.026631	0.641535	0.763272	0.0251107	0.660685	0.862256	0.0672773
	Eubacterium eligens									Eubacterium rectale									Eubacterium siraeum									Eubacterium sp. CAG:38									Flavonifractor plautii									Lachnospira pectinoschiza
Female	HDL-C			HDL-TG			ApoA1			HDL-C			HDL-TG			ApoA1			HDL-C			HDL-TG			ApoA1			HDL-C			HDL-TG			ApoA1			HDL-C			HDL-TG			ApoA1			HDL-C			HDL-TG
GO term	r value	P value	q value	r value	P value	q value	r value	P value	q value	r value	P value	q value	r value	P value	q value	r value	P value	q value	r value	P value	q value	r value	P value	q value	r value	P value	q value	r value	P value	q value	r value	P value	q value	r value	P value	q value	r value	P value	q value	r value	P value	q value	r value	P value	q value	r value	P value	q value	r value
GO:0003774: [MF] motor activity	0.0569217	0.460946	0.741383	-0.0480649	0.533662	0.744105	0.0437525	0.571037	0.730775	0.126508	0.100196	0.165746	0.0709833	0.357656	0.39017	0.108249	0.159986	0.240722	0.0779645	0.312221	0.312221	0.0360277	0.640908	0.991599	0.102375	0.184028	0.184028	0.0522721	0.498419	0.97707	-0.0766516	0.320465	0.320465	0.0518108	0.502223	0.809143	0.0870409	0.259048	0.518096	-0.0838856	0.276779	0.371185	0.062405	0.418833	0.812446	0.109217	0.156261	0.254709	0.0957676
GO:0009288: [CC] bacterial-type flagellum	0.0683167	0.376047	0.741383	-0.0905199	0.240419	0.744105	0.050189	0.515714	0.730775	0.122724	0.110858	0.165746	0.0896675	0.244895	0.38619	0.109936	0.153539	0.240722	0.101014	0.189958	0.253277	0.000909457	0.990609	0.991599	0.104657	0.174394	0.184028	0.0380501	0.622273	0.97707	-0.104574	0.174734	0.25132	0.0250133	0.746106	0.809143	0.0698053	0.36571	0.548565	-0.114584	0.136783	0.371185	0.0601688	0.435731	0.812446	0.0935823	0.224814	0.254709	0.122265
GO:0009420: [CC] bacterial-type flagellum filament	0.0652631	0.397803	0.741383	-0.0676228	0.380926	0.744105	0.0606279	0.43223	0.730775	0.15234	0.0473446	0.165746	0.112558	0.143906	0.38619	0.127709	0.0969879	0.240722	0.207432	0.0066433	0.0797196	-0.0316254	0.682242	0.991599	0.187331	0.0144382	0.173259	0.0110746	0.886027	0.97707	-0.100043	0.194273	0.25132	0.0249625	0.746604	0.809143	-0.00939528	0.903217	0.903217	-0.0663023	0.390317	0.4258	-0.00256673	0.9735	0.9735	0.126157	0.10115	0.254709	0.124709
GO:0009421: [CC] bacterial-type flagellum filament cap	0.0494817	0.521656	0.741383	-0.0372673	0.629459	0.744105	0.0490526	0.525277	0.730775	0.102192	0.184818	0.184818	0.113025	0.142239	0.38619	0.088883	0.249064	0.252981	0.122027	0.112914	0.253277	0.011666	0.879984	0.991599	0.113984	0.138866	0.184028	-0.050237	0.515312	0.97707	-0.149245	0.0520817	0.208327	-0.0375936	0.626459	0.809143	0.100272	0.19325	0.499483	-0.0869665	0.259456	0.371185	0.114381	0.137486	0.812446	0.113223	0.141537	0.254709	0.101654
GO:0009424: [CC] bacterial-type flagellum hook	0.066353	0.389953	0.741383	-0.0349252	0.651163	0.744105	0.0635783	0.410123	0.730775	0.114198	0.138121	0.165746	0.115647	0.133157	0.38619	0.0943198	0.221165	0.252981	0.107737	0.161985	0.253277	0.00743733	0.923317	0.991599	0.107615	0.162464	0.184028	0.0223115	0.772737	0.97707	-0.113744	0.139704	0.25132	0.0479506	0.534636	0.809143	0.0793459	0.303699	0.520626	-0.1275	0.0975383	0.371185	0.0509863	0.509058	0.812446	0.120047	0.118921	0.254709	0.139472
GO:0009425: [CC] bacterial-type flagellum basal body	0.0615701	0.425097	0.741383	-0.0556906	0.470713	0.744105	0.0538292	0.485693	0.730775	0.129003	0.0936225	0.165746	0.076437	0.321825	0.38619	0.108122	0.160482	0.240722	0.0914699	0.2355	0.256909	0.0324693	0.67424	0.991599	0.1315	0.0873899	0.184028	0.0765774	0.320935	0.97707	-0.122463	0.111624	0.25132	0.0656967	0.394669	0.809143	0.100244	0.193376	0.499483	-0.0759386	0.325	0.39	0.0788292	0.306869	0.812446	0.106469	0.16701	0.254709	0.12419
GO:0009431: [CC] bacterial-type flagellum basal body, MS ring	/	/	/	/	/	/	/	/	/	0.134402	0.0805689	0.165746	0.0783802	0.309641	0.38619	0.118149	0.124909	0.240722	0.103923	0.177451	0.253277	0.018265	0.813115	0.991599	0.110746	0.150513	0.184028	0.00222082	0.97707	0.97707	-0.0924739	0.230377	0.25132	0.0229823	0.766099	0.809143	0.0540036	0.48428	0.619553	-0.147651	0.0546724	0.371185	0.0254534	0.741796	0.890155	0.139188	0.0702621	0.254709	0.116119
GO:0030694: [CC] bacterial-type flagellum basal body, rod	0.0244972	0.751172	0.805587	0.0109176	0.887631	0.887631	0.0272493	0.724289	0.730775	0.116633	0.129857	0.165746	0.0603335	0.434473	0.434473	0.0924099	0.230701	0.252981	0.122781	0.110689	0.253277	0.0139649	0.856568	0.991599	0.129218	0.0930704	0.184028	0.0347977	0.652353	0.97707	-0.158774	0.0386376	0.208327	0.0391627	0.612122	0.809143	0.0994968	0.196734	0.499483	-0.123541	0.108484	0.371185	0.073478	0.340967	0.812446	0.0956834	0.21453	0.254709	0.0954678
GO:0044780: [BP] bacterial-type flagellum assembly	0.0239438	0.756614	0.805587	-0.0656332	0.395127	0.744105	0.0265823	0.730775	0.730775	0.130917	0.0888151	0.165746	0.110154	0.15272	0.38619	0.126293	0.10078	0.240722	0.108859	0.157631	0.253277	0.0250097	0.746141	0.991599	0.161392	0.0355033	0.184028	0.0458031	0.553111	0.97707	-0.0952178	0.216779	0.25132	0.0560628	0.467749	0.809143	0.0501198	0.516294	0.619553	-0.0927551	0.228956	0.371185	0.0394696	0.609335	0.812446	0.0816955	0.289558	0.289558	0.132487
GO:0044781: [BP] bacterial-type flagellum organization	0.0474182	0.539188	0.741383	-0.037673	0.625731	0.744105	0.0449484	0.560549	0.730775	0.135574	0.0779375	0.165746	0.0868532	0.26008	0.38619	0.125624	0.10261	0.240722	0.131474	0.0874534	0.253277	0.000813597	0.991599	0.991599	0.12854	0.0948136	0.184028	-0.011506	0.881618	0.97707	-0.138498	0.0716776	0.215033	-0.0238932	0.757112	0.809143	0.0970302	0.208118	0.499483	-0.0215776	0.780019	0.780019	0.0460072	0.551342	0.812446	0.113723	0.139778	0.254709	0.0949683
GO:0071973: [BP] bacterial-type flagellum-dependent cell motility	0.0478411	0.535571	0.741383	-0.061815	0.423254	0.744105	0.0447151	0.562588	0.730775	0.10752	0.162838	0.177641	0.0962111	0.212001	0.38619	0.0881544	0.252981	0.252981	0.0926922	0.229274	0.256909	0.0248271	0.747932	0.991599	0.117124	0.12824	0.184028	-0.00367175	0.962098	0.97707	-0.10455	0.174836	0.25132	0.0186607	0.809143	0.809143	0.108812	0.157812	0.499483	-0.083606	0.278389	0.371185	0.102218	0.184704	0.812446	0.0918633	0.233483	0.254709	0.127281
GO:1902208: [BP] regulation of bacterial-type flagellum assembly	0.0190154	0.805587	0.805587	-0.032235	0.676459	0.744105	0.0346384	0.653841	0.730775	0.124332	0.106224	0.165746	0.0878083	0.254856	0.38619	0.120097	0.118767	0.240722	0.151417	0.0487182	0.253277	-0.024599	0.750171	0.991599	0.139673	0.0692792	0.184028	-0.0331235	0.668063	0.97707	-0.160538	0.0365008	0.208327	-0.0347134	0.653141	0.809143	0.0296307	0.701297	0.765051	-0.0925381	0.230052	0.371185	-0.0163711	0.832191	0.907845	0.0925518	0.229983	0.254709	0.0699914
	Eubacterium eligens									Eubacterium rectale									Eubacterium siraeum									Eubacterium sp. CAG:38									Flavonifractor plautii									Lachnospira pectinoschiza
Male	HDL-C			HDL-TG			ApoA1			HDL-C			HDL-TG			ApoA1			HDL-C			HDL-TG			ApoA1			HDL-C			HDL-TG			ApoA1			HDL-C			HDL-TG			ApoA1			HDL-C			HDL-TG
GO term	r value	P value	q value	r value	P value	q value	r value	P value	q value	r value	P value	q value	r value	P value	q value	r value	P value	q value	r value	P value	q value	r value	P value	q value	r value	P value	q value	r value	P value	q value	r value	P value	q value	r value	P value	q value	r value	P value	q value	r value	P value	q value	r value	P value	q value	r value	P value	q value	r value
GO:0003774: [MF] motor activity	-0.116529	0.17832	0.330966	0.0230244	0.790958	0.980399	-0.118591	0.170709	0.47438	0.00986406	0.909597	0.990779	0.0400403	0.644738	0.881958	0.0692955	0.424514	0.999362	-0.0958824	0.268621	0.491492	0.117711	0.173929	0.424079	-0.0391394	0.652203	0.92946	0.0172017	0.843028	0.98412	0.0543698	0.531112	0.860898	-0.0225129	0.795499	0.983412	0.202085	0.0187486	0.0353384	-0.120525	0.16379	0.69377	0.121163	0.161556	0.316099	-0.0672263	0.43851	0.735236	0.124384
GO:0009288: [CC] bacterial-type flagellum	-0.114746	0.185101	0.330966	0.0732003	0.398818	0.980399	-0.108182	0.211686	0.47438	-0.0354482	0.683149	0.990779	0.0643959	0.458072	0.881958	0.0134205	0.877224	0.999362	-0.0740421	0.393402	0.491492	0.0909331	0.294225	0.424079	-0.0161959	0.852098	0.929562	0.0514455	0.553464	0.98412	0.0116801	0.893044	0.893044	-0.00821939	0.924621	0.983412	0.231148	0.00698943	0.0353384	-0.0872737	0.314165	0.709848	0.123036	0.155125	0.316099	-0.0856069	0.323532	0.735236	0.119479
GO:0009420: [CC] bacterial-type flagellum filament	-0.105563	0.223019	0.330966	-0.00874693	0.919799	0.980399	-0.0957888	0.26909	0.47438	-0.0474799	0.584485	0.990779	-0.00766718	0.929672	0.929672	0.00701295	0.93566	0.999362	-0.121672	0.159788	0.491492	0.0683458	0.430905	0.442747	-0.102507	0.236782	0.92946	-0.0444373	0.608815	0.98412	-0.0421427	0.627452	0.860898	-0.0737274	0.395421	0.983412	0.0924056	0.286444	0.312484	-0.0465919	0.59154	0.709848	0.0331957	0.7023	0.766145	-0.0365366	0.673967	0.735236	0.0991864
GO:0009421: [CC] bacterial-type flagellum filament cap	-0.0543458	0.531294	0.584423	0.00213433	0.980399	0.980399	-0.0538059	0.535387	0.64604	-0.0416041	0.631862	0.990779	0.00931676	0.914593	0.929672	-0.000637252	0.994147	0.999362	-0.0654782	0.450535	0.491492	0.100552	0.245891	0.424079	-0.0539157	0.534553	0.92946	-0.00172912	0.98412	0.98412	-0.0383551	0.658732	0.860898	0.0107061	0.901916	0.983412	0.126321	0.14431	0.173172	0.0141156	0.870919	0.870919	0.0532746	0.53943	0.647316	-0.0817794	0.345714	0.735236	0.102527
GO:0009424: [CC] bacterial-type flagellum hook	-0.105313	0.224123	0.330966	-0.018037	0.835511	0.980399	-0.0964077	0.265995	0.47438	-0.0664028	0.444151	0.990779	0.0343226	0.692695	0.881958	-0.0451664	0.602944	0.999362	-0.0677823	0.434723	0.491492	0.0875604	0.312572	0.424079	-0.0501451	0.563549	0.92946	0.062245	0.473256	0.98412	-0.0753736	0.384926	0.860898	-0.00180627	0.983412	0.983412	0.148791	0.0850111	0.113348	-0.0223361	0.79707	0.869531	0.0751376	0.38642	0.572149	-0.0239207	0.783018	0.783018	0.0841677
GO:0009425: [CC] bacterial-type flagellum basal body	-0.101659	0.240703	0.330966	-0.0351066	0.686041	0.980399	-0.0913284	0.292123	0.47438	-0.0153116	0.860089	0.990779	0.0501266	0.563692	0.881958	0.0341426	0.694226	0.999362	-0.118038	0.172726	0.491492	0.0876892	0.311858	0.424079	-0.0558447	0.520013	0.92946	0.0742807	0.391875	0.98412	-0.0487387	0.574552	0.860898	-0.00804692	0.926198	0.983412	0.199094	0.0206141	0.0353384	-0.10851	0.210298	0.69377	0.11493	0.184391	0.316099	-0.0373889	0.666809	0.735236	0.13164
GO:0009431: [CC] bacterial-type flagellum basal body, MS ring	/	/	/	/	/	/	/	/	/	0.00100404	0.990779	0.990779	0.0515892	0.552355	0.881958	0.0553578	0.523664	0.999362	-0.0389585	0.653707	0.653707	0.126447	0.143909	0.424079	-0.00242837	0.9777	0.9777	0.0932963	0.281804	0.98412	-0.073914	0.394224	0.860898	-0.021858	0.801323	0.983412	0.181624	0.0350116	0.0525174	-0.0496232	0.56762	0.709848	0.0686115	0.429111	0.572149	-0.0673702	0.437528	0.735236	0.135734
GO:0030694: [CC] bacterial-type flagellum basal body, rod	-0.110539	0.201841	0.330966	0.0152653	0.860508	0.980399	-0.0807737	0.351698	0.483584	0.00365604	0.966431	0.990779	0.0386072	0.656631	0.881958	0.0564235	0.51569	0.999362	-0.0769144	0.375257	0.491492	0.111711	0.197074	0.424079	-0.0248663	0.774665	0.929562	-0.0115664	0.89408	0.98412	-0.113135	0.191389	0.765555	-0.0658192	0.448174	0.983412	0.209367	0.0148066	0.0353384	-0.0614163	0.479177	0.709848	0.12538	0.147347	0.316099	-0.0603118	0.487133	0.735236	0.0946522
GO:0044780: [BP] bacterial-type flagellum assembly	-0.104613	0.227236	0.330966	-0.0315777	0.716173	0.980399	-0.08951	0.301878	0.47438	-0.0139433	0.872481	0.990779	0.0379849	0.661823	0.881958	0.00153981	0.985859	0.999362	-0.0734926	0.396932	0.491492	0.0804897	0.353399	0.424079	-0.0554265	0.523148	0.92946	0.038327	0.658966	0.98412	-0.0253548	0.77036	0.860898	-0.0302679	0.727471	0.983412	0.200363	0.0198041	0.0353384	-0.103719	0.231257	0.69377	0.122148	0.158149	0.316099	-0.0547981	0.527877	0.735236	0.111433
GO:0044781: [BP] bacterial-type flagellum organization	-0.0873554	0.31371	0.383423	0.0258123	0.766335	0.980399	-0.0471238	0.587309	0.64604	-0.0294944	0.734172	0.990779	0.0528091	0.542985	0.881958	0.0019144	0.982419	0.999362	-0.0948958	0.2736	0.491492	0.10957	0.205847	0.424079	-0.0603369	0.486951	0.92946	-0.00496901	0.954387	0.98412	-0.115532	0.182089	0.765555	-0.0540141	0.533807	0.983412	0.217278	0.0113615	0.0353384	-0.0573495	0.508812	0.709848	0.151173	0.0800822	0.316099	-0.0596562	0.491888	0.735236	0.0992156
GO:0071973: [BP] bacterial-type flagellum-dependent cell motility	-0.125664	0.146426	0.330966	0.0422443	0.626621	0.980399	-0.108103	0.212024	0.47438	-0.03873	0.655609	0.990779	0.029403	0.734965	0.881958	6.95e-05	0.999362	0.999362	-0.104052	0.229755	0.491492	0.0816686	0.34637	0.424079	-0.0338057	0.697095	0.92946	-0.00582941	0.9465	0.98412	0.0232275	0.789157	0.860898	-0.0435723	0.615812	0.983412	0.23623	0.00580906	0.0353384	-0.126952	0.1423	0.69377	0.139005	0.107859	0.316099	-0.0684429	0.430249	0.735236	0.132471
GO:1902208: [BP] regulation of bacterial-type flagellum assembly	-0.0207499	0.811201	0.811201	-0.114358	0.186602	0.980399	0.0282831	0.744705	0.744705	-0.0719941	0.406655	0.990779	0.050407	0.56151	0.881958	-0.0563739	0.51606	0.999362	-0.138401	0.109414	0.491492	0.0666072	0.442747	0.442747	-0.100733	0.245039	0.92946	0.0609381	0.482613	0.98412	-0.13513	0.118136	0.765555	-0.0262927	0.762115	0.983412	0.0395196	0.649049	0.649049	-0.0707628	0.414748	0.709848	0.00893362	0.918093	0.918093	-0.0475908	0.583607	0.735236	0.081399
[truncated: 41 more columns]
