# Supplementary material for: The association between flagellin producers in the gut microbiota and HDL-C level in humans
Source: Front Microbiomes. 2023 Nov 9;2:1287369. doi: 10.3389/frmbi.2023.1287369 (PMC12993611; doi:10.3389/frmbi.2023.1287369)
Supplement: Supplementary file 7 [file Table_6.xlsx]

## Sheet: Supplementary Table 6
Supplementary Table 6. Detection of flagellins in human liver samples.
	Female			Male
Species	Prevalence in 500FG (%)	26-kDa liver samples	26–43-kDa liver samples	Prevalence in 500FG (%)	26-kDa liver samples	26–43-kDa liver samples
Adlercreutzia equolifaciens	81.8653	Not detected	Not detected	78.5714	Not detected	Not detected
Anaerotruncus colihominis	10.8808	Not detected	Not detected	5.19481	Not detected	Not detected
Asaccharobacter celatus	83.4197	Not detected	Not detected	81.8182	Not detected	Not detected
Bacteroides fragilis	37.3057	Not detected	Not detected	31.1688	Not detected	Not detected
Bacteroides galacturonicus	26.943	Detected	Not detected	27.2727	Detected	Not detected
Bacteroides intestinalis	21.7617	Not detected	Not detected	15.5844	Not detected	Not detected
Bacteroides pectinophilus	4.66321	Not detected	Not detected	3.24675	Not detected	Not detected
Bilophila wadsworthia	66.8394	Not detected	Not detected	47.4026	Not detected	Not detected
Blastocystis sp. subtype 1	4.14508	Not detected	Not detected	3.8961	Not detected	Not detected
Brachyspira sp. CAG:700	4.14508	Not detected	Not detected	1.94805	Not detected	Not detected
Butyrivibrio crossotus	11.9171	Detected	Not detected	12.3377	Detected	Not detected
Butyrivibrio sp. CAG:318	7.25389	Detected	Detected	3.8961	Detected	Not detected
Candidatus Gastranaerophilales bacterium HUM_9	0	Not detected	Not detected	0.649351	Not detected	Not detected
Catabacter hongkongensis	6.21762	Not detected	Not detected	3.24675	Not detected	Not detected
Citrobacter braakii	0	Not detected	Not detected	0.649351	Not detected	Not detected
Citrobacter freundii	2.07254	Not detected	Not detected	0	Not detected	Not detected
Citrobacter koseri	0	Not detected	Not detected	0.649351	Not detected	Not detected
Citrobacter youngae	1.03627	Not detected	Not detected	0	Not detected	Not detected
Clostridiales bacterium 1_7_47FAA	1.03627	Not detected	Not detected	0	Not detected	Not detected
Clostridium aldenense	3.10881	Detected	Detected	1.94805	Not detected	Not detected
Clostridium bolteae	11.399	Detected	Detected	8.44156	Not detected	Detected
Clostridium bolteae CAG:59	2.07254	Not detected	Not detected	1.2987	Not detected	Not detected
Clostridium citroniae	14.5078	Detected	Not detected	6.49351	Detected	Detected
Clostridium clostridioforme	6.73575	Not detected	Detected	3.8961	Detected	Detected
Clostridium disporicum	23.8342	Not detected	Not detected	17.5325	Not detected	Not detected
Clostridium lavalense	8.29016	Not detected	Not detected	1.94805	Not detected	Not detected
Clostridium paraputrificum	1.5544	Not detected	Not detected	0	Not detected	Not detected
Clostridium sp. CAG:167	43.5233	Not detected	Detected	28.5714	Not detected	Not detected
Clostridium sp. CAG:253	17.6166	Detected	Not detected	12.987	Detected	Detected
Clostridium sp. CAG:411	2.59067	Detected	Detected	3.24675	Detected	Not detected
Clostridium sp. CAG:510	3.62694	Not detected	Not detected	1.2987	Not detected	Not detected
Clostridium sp. CAG:590	1.5544	Not detected	Detected	1.2987	Detected	Not detected
Clostridium sp. CAG:632	0.518135	Detected	Detected	0.649351	Not detected	Not detected
Clostridium symbiosum	9.32642	Not detected	Detected	7.79221	Detected	Not detected
Comamonas kerstersii	1.5544	Not detected	Not detected	0.649351	Not detected	Not detected
Coprobacter secundus	21.2435	Not detected	Not detected	19.4805	Not detected	Not detected
Desulfovibrio fairfieldensis	1.03627	Not detected	Not detected	0	Not detected	Not detected
Desulfovibrio piger	29.0155	Not detected	Not detected	28.5714	Not detected	Not detected
Desulfovibrionaceae bacterium	12.9534	Not detected	Not detected	11.039	Not detected	Not detected
Eisenbergiella tayi	13.9896	Detected	Detected	11.039	Detected	Detected
Enterobacter bugandensis	0.518135	Not detected	Not detected	0	Not detected	Not detected
Enterobacter cloacae complex	1.03627	Not detected	Not detected	0.649351	Not detected	Not detected
Escherichia coli	47.1503	Detected	Detected	42.8571	Detected	Detected
Eubacterium eligens	87.0466	Detected	Detected	82.4675	Detected	Detected
Eubacterium rectale	95.8549	Detected	Detected	93.5065	Detected	Detected
Eubacterium siraeum	67.8756	Not detected	Detected	62.987	Detected	Not detected
Eubacterium sp. CAG:38	67.3575	Detected	Detected	55.1948	Detected	Not detected
Eubacterium sp. CAG:786	0	Not detected	Not detected	1.2987	Detected	Not detected
Firmicutes bacterium CAG:534	2.07254	Not detected	Detected	0.649351	Detected	Not detected
Firmicutes bacterium CAG:95	38.342	Detected	Detected	25.974	Detected	Detected
Flavonifractor plautii	61.658	Detected	Detected	61.039	Not detected	Detected
Fusobacterium sp. CAG:439	1.03627	Not detected	Not detected	0	Not detected	Not detected
Hungatella hathewayi	6.73575	Detected	Detected	5.84416	Detected	Not detected
Intestinibacter bartlettii	72.0207	Not detected	Not detected	68.1818	Not detected	Not detected
Klebsiella aerogenes	0.518135	Not detected	Not detected	0	Not detected	Not detected
Klebsiella pneumoniae	1.5544	Not detected	Not detected	0.649351	Not detected	Not detected
Klebsiella variicola	0	Not detected	Not detected	0.649351	Not detected	Not detected
Lachnoclostridium sp. An14	1.5544	Not detected	Not detected	1.2987	Not detected	Not detected
Lachnospira pectinoschiza	59.0674	Detected	Not detected	66.8831	Detected	Detected
Lactobacillus paragasseri	0.518135	Not detected	Not detected	1.2987	Not detected	Not detected
Lactobacillus rogosae	42.487	Detected	Not detected	41.5584	Detected	Not detected
Lactobacillus ruminis	7.25389	Not detected	Not detected	3.8961	Detected	Detected
Lawsonibacter asaccharolyticus	50.2591	Not detected	Not detected	45.4545	Not detected	Not detected
Megamonas hypermegale	7.77202	Not detected	Not detected	8.44156	Not detected	Not detected
Paeniclostridium sordellii	1.03627	Not detected	Not detected	0	Not detected	Not detected
Prevotella sp. 885	1.5544	Not detected	Not detected	1.2987	Not detected	Not detected
Prevotella sp. CAG:1092	1.5544	Not detected	Not detected	0	Not detected	Not detected
Prevotella stercorea	8.80829	Not detected	Not detected	5.19481	Not detected	Not detected
Pseudoflavonifractor capillosus	4.66321	Not detected	Not detected	3.8961	Not detected	Not detected
Roseburia faecis	77.2021	Not detected	Detected	74.6753	Detected	Not detected
Roseburia hominis	86.5285	Not detected	Not detected	81.8182	Not detected	Not detected
Roseburia intestinalis	70.9845	Not detected	Not detected	68.8312	Not detected	Not detected
Roseburia inulinivorans	87.0466	Detected	Detected	93.5065	Detected	Detected
Roseburia sp. CAG:182	30.5699	Not detected	Detected	24.026	Detected	Not detected
Roseburia sp. CAG:303	6.73575	Not detected	Not detected	3.24675	Detected	Detected
Roseburia sp. CAG:309	23.8342	Not detected	Detected	19.4805	Detected	Not detected
Streptococcus parasanguinis	77.7202	Not detected	Not detected	70.1299	Not detected	Not detected
Treponema succinifaciens	0.518135	Detected	Not detected	0	Not detected	Not detected
