# Supplementary material for: The association between flagellin producers in the gut microbiota and HDL-C level in humans
Source: Front Microbiomes. 2023 Nov 9;2:1287369. doi: 10.3389/frmbi.2023.1287369 (PMC12993611; doi:10.3389/frmbi.2023.1287369)
Supplement: Supplementary file 8 [file Table_7.xlsx]

## Sheet: Supplementary Table 7
Supplementary Table 7. Comparison of females and males from the Chinese cohort.
	Female (n = 213)			Male (n = 103)
Parameter	Mean ± S.D.	Range	90th percentile	Mean ± S.D.	Range	90th percentile	P value
Age	27.2 ± 9.5	18 – 62	43.8	26.1 ± 8.2	18 – 48	38	0.319
BMI (kg/m2)	20.7 ± 2.9	14.8 – 31.6	24.2	22.1 ± 3.8	16.8 – 35.2	27.1	0.003 *
HDL-C (mM)	1.43 ± 0.28	0.74 – 2.53	1.8	1.26 ± 0.31	0.54 – 2.52	1.58	9.29 × 10-9 *
LDL-C (mM)	2.54 ± 0.71	1.01 – 5.45	3.4	2.67 ± 0.77	0.95 – 5.04	3.62	0.108
TC (mM)	4.02 ± 0.78	2.55 – 7.18	4.92	4.00 ± 0.85	2.28 – 6.65	5.1	0.3
TG (mM)	0.99 ± 0.68	0.35 – 7.62	1.57	1.27 ± 0.99	0.39 – 5.74	2.19	0.004 *
* P < 0.05, Mann-Whitney U test
