# Supplementary material for: The association between flagellin producers in the gut microbiota and HDL-C level in humans
Source: Front Microbiomes. 2023 Nov 9;2:1287369. doi: 10.3389/frmbi.2023.1287369 (PMC12993611; doi:10.3389/frmbi.2023.1287369)
Supplement: Supplementary file 9 [file Table_8.xlsx]

## Sheet: Supplementary Table 8a
Supplementary Table 8a. GO terms that were positively correlated with HDL-C level in females of the Chinese cohort
GO term	Sub-ontology	r value	P value
GO:0009758: [BP] carbohydrate utilization	Biological process	0.194761	0.00451829
GO:0015772: [BP] oligosaccharide transport	Biological process	0.187792	0.00621869
GO:0006306: [BP] DNA methylation	Biological process	0.18365	0.00748153
GO:0030001: [BP] metal ion transport	Biological process	0.179152	0.00910721
GO:0042619: [BP] poly-hydroxybutyrate biosynthetic process	Biological process	0.172125	0.0122753
GO:0006662: [BP] glycerol ether metabolic process	Biological process	0.163761	0.0172783
GO:0046689: [BP] response to mercury ion	Biological process	0.162726	0.0180071
GO:0006593: [BP] ornithine catabolic process	Biological process	0.158908	0.0209297
GO:0042158: [BP] lipoprotein biosynthetic process	Biological process	0.158525	0.0212439
GO:0006508: [BP] proteolysis	Biological process	0.150427	0.0289225
GO:0018117: [BP] protein adenylylation	Biological process	0.149624	0.0297992
GO:0051476: [BP] mannosylglycerate transport	Biological process	0.147565	0.0321524
GO:0019748: [BP] secondary metabolic process	Biological process	0.144735	0.0356423
GO:0010312: [BP] detoxification of zinc ion	Biological process	0.144656	0.0357448
GO:0015692: [BP] lead ion transport	Biological process	0.144656	0.0357448
GO:0050787: [BP] detoxification of mercury ion	Biological process	0.143869	0.0367728
GO:0035344: [BP] hypoxanthine transport	Biological process	0.143745	0.0369364
GO:0098710: [BP] guanine import across plasma membrane	Biological process	0.143745	0.0369364
GO:0034224: [BP] cellular response to zinc ion starvation	Biological process	0.142229	0.0389963
GO:0071218: [BP] cellular response to misfolded protein	Biological process	0.140676	0.0412052
GO:0032784: [BP] regulation of DNA-templated transcription, elongation	Biological process	0.140537	0.0414078
GO:0006523: [BP] alanine biosynthetic process	Biological process	0.140386	0.0416289
GO:0006465: [BP] signal peptide processing	Biological process	0.139743	0.0425819
GO:0033214: [BP] iron assimilation by chelation and transport	Biological process	0.139459	0.0430081
GO:0042914: [BP] colicin transport	Biological process	0.139459	0.0430081
GO:0030308: [BP] negative regulation of cell growth	Biological process	0.139457	0.0430113
GO:0016139: [BP] glycoside catabolic process	Biological process	0.138803	0.0440083
GO:0042891: [BP] antibiotic transport	Biological process	0.138448	0.044557
GO:0006210: [BP] thymine catabolic process	Biological process	0.137275	0.0464113
GO:0032462: [BP] regulation of protein homooligomerization	Biological process	0.136937	0.0469576
GO:2000892: [BP] cellobiose catabolic process	Biological process	0.1361	0.0483344
GO:0052778: [BP] diacetylchitobiose metabolic process	Biological process	0.136094	0.0483441
GO:0001522: [BP] pseudouridine synthesis	Biological process	0.135908	0.0486544
GO:0009355: [CC] DNA polymerase V complex	Cellular component	0.17736	0.00983726
GO:1990204: [CC] oxidoreductase complex	Cellular component	0.152145	0.0271197
GO:0034702: [CC] ion channel complex	Cellular component	0.140449	0.0415365
GO:0005615: [CC] extracellular space	Cellular component	0.135663	0.0490658
GO:0047126: [MF] N5-(carboxyethyl)ornithine synthase activity	Molecular function	0.202513	0.00312795
GO:0022838: [MF] substrate-specific channel activity	Molecular function	0.183645	0.0074833
GO:0004536: [MF] deoxyribonuclease activity	Molecular function	0.178434	0.00939363
GO:0030340: [MF] hyaluronate lyase activity	Molecular function	0.178428	0.00939611
GO:0016818: [MF] hydrolase activity, acting on acid anhydrides, in phosphorus-containing anhydrides	Molecular function	0.174005	0.0113445
GO:0045340: [MF] mercury ion binding	Molecular function	0.17295	0.011859
GO:0032135: [MF] DNA insertion or deletion binding	Molecular function	0.171718	0.0124854
GO:0008186: [MF] RNA-dependent ATPase activity	Molecular function	0.171188	0.0127642
GO:0001017: [MF] bacterial-type RNA polymerase regulatory region DNA binding	Molecular function	0.163452	0.0174931
GO:0047849: [MF] dextransucrase activity	Molecular function	0.163375	0.0175472
GO:0004449: [MF] isocitrate dehydrogenase (NAD+) activity	Molecular function	0.162553	0.018131
GO:0016878: [MF] acid-thiol ligase activity	Molecular function	0.162017	0.0185207
GO:0051108: [MF] carnitine-CoA ligase activity	Molecular function	0.162017	0.0185207
GO:0051109: [MF] crotonobetaine-CoA ligase activity	Molecular function	0.162017	0.0185207
GO:0033680: [MF] ATP-dependent DNA/RNA helicase activity	Molecular function	0.161762	0.0187093
GO:0033983: [MF] diaminobutyrate decarboxylase activity	Molecular function	0.16123	0.0191067
GO:0090483: [MF] phosphatidylglycerol-phosphatidylethanolamine phosphatidyltransferase activity	Molecular function	0.160735	0.0194837
GO:0046583: [MF] cation efflux transmembrane transporter activity	Molecular function	0.159359	0.020564
GO:0000036: [MF] ACP phosphopantetheine attachment site binding involved in fatty acid biosynthetic process	Molecular function	0.159227	0.0206702
GO:0008470: [MF] isovaleryl-CoA dehydrogenase activity	Molecular function	0.159073	0.0207952
GO:0015097: [MF] mercury ion transmembrane transporter activity	Molecular function	0.158806	0.0210127
GO:0015109: [MF] chromate transmembrane transporter activity	Molecular function	0.157503	0.0221036
GO:0035368: [MF] selenocysteine insertion sequence binding	Molecular function	0.154424	0.0248781
GO:0009000: [MF] selenocysteine lyase activity	Molecular function	0.153988	0.0252949
GO:0016413: [MF] O-acetyltransferase activity	Molecular function	0.153225	0.0260367
GO:0008260: [MF] 3-oxoacid CoA-transferase activity	Molecular function	0.153182	0.0260791
GO:0016803: [MF] ether hydrolase activity	Molecular function	0.150746	0.0285802
GO:0046527: [MF] glucosyltransferase activity	Molecular function	0.149436	0.0300081
GO:0047937: [MF] glucose-1-phosphate phosphodismutase activity	Molecular function	0.14934	0.0301152
GO:0043875: [MF] 2-ketobutyrate formate-lyase activity	Molecular function	0.148393	0.0311877
GO:0004021: [MF] L-alanine:2-oxoglutarate aminotransferase activity	Molecular function	0.148269	0.0313309
GO:0016757: [MF] transferase activity, transferring glycosyl groups	Molecular function	0.148056	0.0315767
GO:0008271: [MF] secondary active sulfate transmembrane transporter activity	Molecular function	0.147713	0.0319778
GO:0090581: [MF] protein-phosphocysteine-mannosylglycerate-phosphotransferase system transporter activity	Molecular function	0.147565	0.0321524
GO:0017150: [MF] tRNA dihydrouridine synthase activity	Molecular function	0.146777	0.033093
GO:0016724: [MF] oxidoreductase activity, oxidizing metal ions, oxygen as acceptor	Molecular function	0.145376	0.0348246
GO:0018659: [MF] 4-hydroxybenzoate 3-monooxygenase activity	Molecular function	0.145122	0.0351463
GO:0015094: [MF] lead ion transmembrane transporter activity	Molecular function	0.144656	0.0357448
GO:0051213: [MF] dioxygenase activity	Molecular function	0.143197	0.0376705
GO:0102943: [MF] trans-2,3-dihydro-3-hydroxy-anthranilate isomerase activity	Molecular function	0.141434	0.0401142
GO:0016741: [MF] transferase activity, transferring one-carbon groups	Molecular function	0.140382	0.0416354
GO:0061598: [MF] molybdopterin adenylyltransferase activity	Molecular function	0.1398	0.0424974
GO:0016405: [MF] CoA-ligase activity	Molecular function	0.1396	0.0427962
GO:0016403: [MF] dimethylargininase activity	Molecular function	0.139325	0.0432109
GO:0019992: [MF] diacylglycerol binding	Molecular function	0.13922	0.0433713
GO:0008081: [MF] phosphoric diester hydrolase activity	Molecular function	0.13916	0.0434618
GO:0018577: [MF] catechol 2,3-dioxygenase activity	Molecular function	0.138709	0.0441524
GO:0003986: [MF] acetyl-CoA hydrolase activity	Molecular function	0.138566	0.0443746
GO:0005216: [MF] ion channel activity	Molecular function	0.1378	0.0455736
GO:0002058: [MF] uracil binding	Molecular function	0.137275	0.0464113
GO:0052858: [MF] peptidyl-lysine N-acetyltransferase activity, acting on acetyl phosphate as donor	Molecular function	0.136937	0.0469576
GO:0061733: [MF] peptide-lysine-N-acetyltransferase activity	Molecular function	0.136937	0.0469576
GO:0004410: [MF] homocitrate synthase activity	Molecular function	0.136696	0.0473516
GO:0015292: [MF] uniporter activity	Molecular function	0.136403	0.0478319
GO:0070063: [MF] RNA polymerase binding	Molecular function	0.135785	0.0488608
GO:0030788: [MF] precorrin-2 C20-methyltransferase activity	Molecular function	0.135647	0.0490921

## Sheet: Supplementary Table 8b
Supplementary Table 8b. GO terms that were positively correlated with HDL-C level in males of the Chinese cohort
GO term	Sub-ontology	r value	P value
GO:0009443: [BP] pyridoxal 5'-phosphate salvage	Biological process	0.29635	0.0026201
GO:0001123: [BP] transcription initiation from bacterial-type RNA polymerase promoter	Biological process	0.293971	0.00284672
GO:0019357: [BP] nicotinate nucleotide biosynthetic process	Biological process	0.289585	0.00331107
GO:0019441: [BP] tryptophan catabolic process to kynurenine	Biological process	0.28723	0.0035875
GO:0000917: [BP] barrier septum assembly	Biological process	0.267463	0.00685178
GO:0009405: [BP] pathogenesis	Biological process	0.266112	0.00714984
GO:0006109: [BP] regulation of carbohydrate metabolic process	Biological process	0.260777	0.00844114
GO:0045947: [BP] negative regulation of translational initiation	Biological process	0.259115	0.00888353
GO:0008652: [BP] cellular amino acid biosynthetic process	Biological process	0.255843	0.0098139
GO:0044781: [BP] bacterial-type flagellum organization	Biological process	0.252456	0.0108664
GO:0044780: [BP] bacterial-type flagellum assembly	Biological process	0.246088	0.0131147
GO:1902208: [BP] regulation of bacterial-type flagellum assembly	Biological process	0.243211	0.0142564
GO:0009082: [BP] branched-chain amino acid biosynthetic process	Biological process	0.23541	0.0177978
GO:0034227: [BP] tRNA thio-modification	Biological process	0.23478	0.0181143
GO:0051276: [BP] chromosome organization	Biological process	0.23217	0.019478
GO:0006388: [BP] tRNA splicing, via endonucleolytic cleavage and ligation	Biological process	0.222434	0.0253718
GO:0071973: [BP] bacterial-type flagellum-dependent cell motility	Biological process	0.222017	0.0256546
GO:1901891: [BP] regulation of cell septum assembly	Biological process	0.221689	0.0258796
GO:0005993: [BP] trehalose catabolic process	Biological process	0.221577	0.0259568
GO:0006417: [BP] regulation of translation	Biological process	0.22006	0.0270199
GO:0006465: [BP] signal peptide processing	Biological process	0.218395	0.0282294
GO:0043094: [BP] cellular metabolic compound salvage	Biological process	0.215868	0.0301528
GO:0046167: [BP] glycerol-3-phosphate biosynthetic process	Biological process	0.214907	0.0309131
GO:0006935: [BP] chemotaxis	Biological process	0.213169	0.0323285
GO:0006402: [BP] mRNA catabolic process	Biological process	0.211676	0.0335882
GO:0045312: [BP] nor-spermidine biosynthetic process	Biological process	0.211379	0.0338434
GO:0015888: [BP] thiamine transport	Biological process	0.211249	0.0339556
GO:0017148: [BP] negative regulation of translation	Biological process	0.211202	0.0339967
GO:0051304: [BP] chromosome separation	Biological process	0.210664	0.0344649
GO:0006542: [BP] glutamine biosynthetic process	Biological process	0.210213	0.0348622
GO:0006471: [BP] protein ADP-ribosylation	Biological process	0.207861	0.0369955
GO:0006188: [BP] IMP biosynthetic process	Biological process	0.206614	0.0381697
GO:0016539: [BP] intein-mediated protein splicing	Biological process	0.206205	0.0385617
GO:0019242: [BP] methylglyoxal biosynthetic process	Biological process	0.203135	0.0416138
GO:0043934: [BP] sporulation	Biological process	0.202894	0.0418609
GO:0006631: [BP] fatty acid metabolic process	Biological process	0.19993	0.0450118
GO:0006281: [BP] DNA repair	Biological process	0.199782	0.0451735
GO:0045892: [BP] negative regulation of transcription, DNA-templated	Biological process	0.19736	0.0478999
GO:0006302: [BP] double-strand break repair	Biological process	0.19735	0.0479108
GO:0006354: [BP] DNA-templated transcription, elongation	Biological process	0.19694	0.0483856
GO:0070689: [BP] L-threonine catabolic process to propionate	Biological process	0.196531	0.048863
GO:0030435: [BP] sporulation resulting in formation of a cellular spore	Biological process	0.196513	0.048884
GO:0009431: [CC] bacterial-type flagellum basal body, MS ring	Cellular component	0.264864	0.00743508
GO:0032300: [CC] mismatch repair complex	Cellular component	0.259766	0.0087078
GO:0009288: [CC] bacterial-type flagellum	Cellular component	0.243768	0.0140289
GO:0009425: [CC] bacterial-type flagellum basal body	Cellular component	0.242168	0.0146913
GO:0009317: [CC] acetyl-CoA carboxylase complex	Cellular component	0.238144	0.0164785
GO:0030257: [CC] type III protein secretion system complex	Cellular component	0.235612	0.0176972
GO:0030694: [CC] bacterial-type flagellum basal body, rod	Cellular component	0.203797	0.0409387
GO:0043590: [CC] bacterial nucleoid	Cellular component	0.201986	0.0428062
GO:0009421: [CC] bacterial-type flagellum filament cap	Cellular component	0.198701	0.0463743
GO:0008413: [MF] 8-oxo-7,8-dihydroguanosine triphosphate pyrophosphatase activity	Molecular function	0.334095	0.000639023
GO:0004746: [MF] riboflavin synthase activity	Molecular function	0.327608	0.000825122
GO:0008478: [MF] pyridoxal kinase activity	Molecular function	0.322269	0.00101404
GO:0019239: [MF] deaminase activity	Molecular function	0.31313	0.00143095
GO:0008233: [MF] peptidase activity	Molecular function	0.308913	0.0016714
GO:0004061: [MF] arylformamidase activity	Molecular function	0.289679	0.00330039
GO:0004792: [MF] thiosulfate sulfurtransferase activity	Molecular function	0.283426	0.00407782
GO:0008870: [MF] galactoside O-acetyltransferase activity	Molecular function	0.280545	0.00448812
GO:0004124: [MF] cysteine synthase activity	Molecular function	0.27162	0.00600289
GO:0005216: [MF] ion channel activity	Molecular function	0.265394	0.00731274
GO:0003774: [MF] motor activity	Molecular function	0.26228	0.0080581
GO:0003899: [MF] DNA-directed RNA polymerase activity	Molecular function	0.259254	0.00884565
GO:0003985: [MF] acetyl-CoA C-acetyltransferase activity	Molecular function	0.256063	0.00974883
GO:0015095: [MF] magnesium ion transmembrane transporter activity	Molecular function	0.255668	0.00986622
GO:0016844: [MF] strictosidine synthase activity	Molecular function	0.254173	0.0103211
GO:0048027: [MF] mRNA 5'-UTR binding	Molecular function	0.253336	0.0105837
GO:0018819: [MF] lactoyl-CoA dehydratase activity	Molecular function	0.252458	0.0108656
GO:0008788: [MF] alpha,alpha-phosphotrehalase activity	Molecular function	0.252246	0.0109348
GO:0015430: [MF] glycerol-3-phosphate-transporting ATPase activity	Molecular function	0.251911	0.0110447
GO:0004314: [MF] [acyl-carrier-protein] S-malonyltransferase activity	Molecular function	0.251765	0.0110928
GO:0050138: [MF] nicotinate dehydrogenase activity	Molecular function	0.246843	0.0128283
GO:0008989: [MF] rRNA (guanine-N1-)-methyltransferase activity	Molecular function	0.243168	0.0142741
GO:0009002: [MF] serine-type D-Ala-D-Ala carboxypeptidase activity	Molecular function	0.241316	0.0150551
GO:0003995: [MF] acyl-CoA dehydrogenase activity	Molecular function	0.240773	0.015291
GO:0004766: [MF] spermidine synthase activity	Molecular function	0.240325	0.0154877
GO:0004594: [MF] pantothenate kinase activity	Molecular function	0.239449	0.0158794
GO:0016730: [MF] oxidoreductase activity, acting on iron-sulfur proteins as donors	Molecular function	0.238981	0.0160924
GO:0004731: [MF] purine-nucleoside phosphorylase activity	Molecular function	0.238747	0.0161994
GO:0016743: [MF] carboxyl- or carbamoyltransferase activity	Molecular function	0.238344	0.0163858
GO:0102500: [MF] beta-maltose 4-alpha-glucanotransferase activity	Molecular function	0.231747	0.0197072
GO:0033201: [MF] alpha-1,4-glucan synthase activity	Molecular function	0.230123	0.0206082
GO:0009011: [MF] starch synthase activity	Molecular function	0.228938	0.0212883
GO:0045152: [MF] antisigma factor binding	Molecular function	0.227388	0.0222066
GO:0034618: [MF] arginine binding	Molecular function	0.22715	0.0223503
GO:0018849: [MF] muconate cycloisomerase activity	Molecular function	0.226526	0.0227312
GO:0003849: [MF] 3-deoxy-7-phosphoheptulonate synthase activity	Molecular function	0.226107	0.0229906
GO:0043755: [MF] alpha-ribazole phosphatase activity	Molecular function	0.226043	0.0230302
GO:0008168: [MF] methyltransferase activity	Molecular function	0.225387	0.0234415
GO:0015137: [MF] citrate transmembrane transporter activity	Molecular function	0.224914	0.023742
GO:0008701: [MF] 4-hydroxy-2-oxovalerate aldolase activity	Molecular function	0.223576	0.0246101
GO:0015574: [MF] trehalose transmembrane transporter activity	Molecular function	0.222908	0.0250529
GO:0004712: [MF] protein serine/threonine/tyrosine kinase activity	Molecular function	0.222205	0.0255269
GO:0004021: [MF] L-alanine:2-oxoglutarate aminotransferase activity	Molecular function	0.221878	0.02575
GO:0008948: [MF] oxaloacetate decarboxylase activity	Molecular function	0.219966	0.0270868
GO:0046983: [MF] protein dimerization activity	Molecular function	0.218652	0.02804
GO:0008649: [MF] rRNA methyltransferase activity	Molecular function	0.217729	0.0287261
GO:0004645: [MF] phosphorylase activity	Molecular function	0.214778	0.0310165
GO:0061598: [MF] molybdopterin adenylyltransferase activity	Molecular function	0.21432	0.0313856
GO:0043141: [MF] ATP-dependent 5'-3' DNA helicase activity	Molecular function	0.213621	0.0319552
GO:0004674: [MF] protein serine/threonine kinase activity	Molecular function	0.213442	0.0321025
GO:0018801: [MF] glutaconyl-CoA decarboxylase activity	Molecular function	0.210682	0.0344497
GO:0016620: [MF] oxidoreductase activity, acting on the aldehyde or oxo group of donors, NAD or NADP as acceptor	Molecular function	0.209999	0.0350516
GO:0015234: [MF] thiamine transmembrane transporter activity	Molecular function	0.209268	0.0357068
GO:0004252: [MF] serine-type endopeptidase activity	Molecular function	0.208474	0.0364292
GO:0003839: [MF] gamma-glutamylcyclotransferase activity	Molecular function	0.206186	0.0385802
GO:0008783: [MF] agmatinase activity	Molecular function	0.204737	0.039997
GO:0015419: [MF] sulfate transmembrane-transporting ATPase activity	Molecular function	0.204291	0.0404413
GO:0047700: [MF] beta-glucoside kinase activity	Molecular function	0.204285	0.0404475
GO:0008929: [MF] methylglyoxal synthase activity	Molecular function	0.20425	0.0404825
GO:0043751: [MF] polyphosphate:AMP phosphotransferase activity	Molecular function	0.204073	0.0406608
GO:0003857: [MF] 3-hydroxyacyl-CoA dehydrogenase activity	Molecular function	0.203735	0.0410017
GO:0004519: [MF] endonuclease activity	Molecular function	0.203718	0.0410191
GO:0008973: [MF] phosphopentomutase activity	Molecular function	0.202921	0.0418333
GO:0004471: [MF] malate dehydrogenase (decarboxylating) (NAD+) activity	Molecular function	0.202755	0.0420044
GO:0000156: [MF] phosphorelay response regulator activity	Molecular function	0.202655	0.0421089
GO:0047110: [MF] phenylglyoxylate dehydrogenase (acylating) activity	Molecular function	0.20213	0.0426548
GO:0070567: [MF] cytidylyltransferase activity	Molecular function	0.19817	0.0469729
GO:0015643: [MF] toxic substance binding	Molecular function	0.197196	0.0480887
GO:0004810: [MF] tRNA adenylyltransferase activity	Molecular function	0.196988	0.0483299
GO:0052913: [MF] 16S rRNA (guanine(966)-N(2))-methyltransferase activity	Molecular function	0.19628	0.0491577
