# Supplementary material for: The association between flagellin producers in the gut microbiota and HDL-C level in humans
Source: Front Microbiomes. 2023 Nov 9;2:1287369. doi: 10.3389/frmbi.2023.1287369 (PMC12993611; doi:10.3389/frmbi.2023.1287369)
Supplement: Supplementary file 10 [file Table_9.xlsx]

## Sheet: Supplementary Table 9
Supplementary Table 9. The sequences of primers used in the qPCR experiment.
Gene	Sequence
ACTB	5’-TCCTCCCTGGAGAAGAGCTA-3’ (forward)
	5’-CTCAGGAGGAGCAATGATCTTGAT-3’ (reverse)
NAIP	5’-TCAAGCCGTCCCATTTGT-3’ (forward)
	5’-GAAACCTCCACTGATTGCTACT-3’ (reverse)
NLRC4	5’-ACTGGAGACTCACAGATACAGA-3’ (forward)
	5’-ATCAAATTGCCACCCAACAAG-3’ (reverse)
TLR5	5’-ACTAGAAGTCCCTTCTGCTAGG-3’ (forward)
	5’-AGGCTATTCGGCCATCAAAG-3’ (reverse)
